# Supplementary material for: Mendelian randomization supports causality between gut microbiota and chronic hepatitis B
Source: Front Microbiol. 2023 Aug 16;14:1243811. doi: 10.3389/fmicb.2023.1243811 (PMC10467284; doi:10.3389/fmicb.2023.1243811)
Supplement: Supplementary file 1 [file Table_1.XLSX]

## Sheet: Table S1
Table S1 Instrumental variables used in MR analysis of the association between gut microbiota and CHB at a significance level of p < 5 × 10−8.
Bacterial taxa (exposure)	id.exposure	SNP	chr	effect_allele	other_allele	eaf	beta.exposure	beta.outcome	se.exposure	se.outcome	pval.exposure	pval.outcome	R2
genus Ruminococcus1 id.11373	ebi-a-GCST90017062	rs10769159	11	C	G	0.431379	0.0640277	-0.0520164	0.0110059	0.0383766	5.29127e-09	0.175284	0.00201116
genus Intestinibacter id.11345	ebi-a-GCST90017018	rs10805326	4	A	G	0.949384	-0.0775151	-0.00026776	0.0139665	0.0859368	3.54544e-08	0.997514	0.000577474
genus Enterorhabdus id.820	ebi-a-GCST90016992	rs11098863	4	A	T	0.514075	0.0966008	0.0469909	0.0162677	0.0381944	3.05647e-09	0.218582	0.00466216
genus Streptococcus id.1853	ebi-a-GCST90017070	rs11110281	12	T	C	0.00137721	-0.137519	-0.511099	0.0227398	0.490017	2.58315e-09	0.296939	5.20184e-05
family Streptococcaceae id.1850	ebi-a-GCST90016952	rs11110281	12	T	C	0.00137721	-0.130554	-0.511099	0.0225943	0.490017	1.40136e-08	0.296939	4.68826e-05
genus Ruminococcaceae UCG013 id.11370	ebi-a-GCST90017060	rs12781711	10	C	T	0.0693787	-0.0656129	0.00468651	0.0117477	0.0765552	2.553e-08	0.951186	0.000555914
genus Eubacterium coprostanoligenes group id.11375	ebi-a-GCST90016997	rs17159861	7	C	T	0.127823	0.0962228	0.0230617	0.0168388	0.0573064	1.03786e-08	0.687369	0.00206443
genus Ruminococcus torques group id.14377	ebi-a-GCST90017066	rs35866622	19	T	C	0.0517665	-0.0612024	0.017837	0.0109421	0.0909508	2.21335e-08	0.844519	0.000367732
family Oxalobacteraceae id.2966	ebi-a-GCST90016943	rs4428215	3	G	A	0.33378	0.12561	-0.0829349	0.0230053	0.0414079	4.87933e-08	0.0451908	0.00701708
genus Allisonella id.2174	ebi-a-GCST90016963	rs602075	9	G	A	0.948675	-0.168974	-0.0892555	0.0296976	0.0870549	3.56574e-08	0.305232	0.00278046
genus Romboutsia id.11347	ebi-a-GCST90017047	rs61841503	10	G	A	0.0154187	0.092888	-0.150797	0.0171454	0.154224	3.99595e-08	0.328184	0.000261968
family Peptostreptococcaceae id.2042	ebi-a-GCST90016946	rs61841503	10	G	A	0.0154187	0.0919658	-0.150797	0.0161331	0.154224	9.80122e-09	0.328184	0.000256792
genus Tyzzerella3 id.11335	ebi-a-GCST90017075	rs67476743	19	T	G	0.446818	0.132164	-0.0819674	0.022208	0.0420551	3.7405e-09	0.0512897	0.00863485
genus Erysipelatoclostridium id.11381	ebi-a-GCST90016993	rs7221249	17	G	A	0.462724	-0.0839861	0.0189951	0.0142741	0.0386718	4.30953e-09	0.623293	0.00350723
family Bifidobacteriaceae id.433	ebi-a-GCST90016929	rs7322849	13	T	C	0.443769	0.110676	-0.00307682	0.0200996	0.0385329	1.74032e-08	0.936357	0.00604713
genus Bifidobacterium id.436	ebi-a-GCST90016970	rs7322849	13	T	C	0.443769	0.112428	-0.00307682	0.0201813	0.0385329	1.08368e-08	0.936357	0.00624009
order Bifidobacteriales id.432	ebi-a-GCST90017093	rs7322849	13	T	C	0.443769	0.110676	-0.00307682	0.0200996	0.0385329	1.74032e-08	0.936357	0.00604713
genus Oxalobacter id.2978	ebi-a-GCST90017038	rs736744	9	T	C	0.215661	-0.117882	-0.0071603	0.0211262	0.0467199	2.57472e-08	0.878193	0.00470111
genus Candidatus Soleaferrea id.11350	ebi-a-GCST90016976	rs830151	19	A	G	0.924307	-0.194561	-0.05311	0.0347932	0.0782558	4.25608e-08	0.497346	0.0052968

## Sheet: Table S2
Table S2 Instrumental variables used in MR analysis of the association between gut microbiota and CHB at a significance level of p < 1 × 10−5.
Bacterial taxa (exposure)	id.exposure	SNP	chr	effect_allele	other_allele	eaf	beta.exposure	beta.outcome	se.exposure	se.outcome	pval.exposure	pval.outcome	R2
genus Intestinimonas id.2062	ebi-a-GCST90017019	rs1000888	13	C	G	0.36289	-0.0585038	-0.0375303	0.013219	0.0398024	9.71292e-06	0.345724	0.00158266
genus Intestinimonas id.2062	ebi-a-GCST90017019	rs10262702	7	T	C	0.458496	0.0918017	0.0218961	0.0194885	0.0417061	2.06072e-06	0.599576	0.00418474
genus Intestinimonas id.2062	ebi-a-GCST90017019	rs11258178	10	A	G	0.594306	0.0660742	-0.0088723	0.0134139	0.0406522	6.982e-07	0.827235	0.00210524
genus Intestinimonas id.2062	ebi-a-GCST90017019	rs12226153	11	A	G	0.00804236	-0.151142	0.000289243	0.0306922	0.215027	5.12165e-07	0.998927	0.000364483
genus Intestinimonas id.2062	ebi-a-GCST90017019	rs12566247	1	T	A	0.405277	0.0637084	-0.0887249	0.0135355	0.0398117	2.19053e-06	0.0258399	0.00195655
genus Intestinimonas id.2062	ebi-a-GCST90017019	rs17067892	8	C	T	0.0210894	0.107194	-0.0586668	0.0250013	0.131272	6.37926e-06	0.654939	0.000474437
genus Intestinimonas id.2062	ebi-a-GCST90017019	rs1859797	7	G	A	0.238952	0.060368	0.0803803	0.0131793	0.0472245	4.1223e-06	0.0887381	0.00132546
genus Intestinimonas id.2062	ebi-a-GCST90017019	rs2276760	3	A	G	0.33091	-0.0685233	0.0932429	0.0152546	0.042491	7.84061e-06	0.0282059	0.00207922
genus Intestinimonas id.2062	ebi-a-GCST90017019	rs2731794	5	C	T	0.137901	0.120632	0.0779577	0.0257529	0.0655824	1.91743e-06	0.234558	0.00346003
genus Intestinimonas id.2062	ebi-a-GCST90017019	rs2930225	16	T	G	0.882605	-0.0729524	-0.0206306	0.0152948	0.0606713	1.34623e-06	0.733828	0.00110287
genus Intestinimonas id.2062	ebi-a-GCST90017019	rs4784055	16	T	C	0.36315	-0.175324	0.0838059	0.038599	0.0404136	8.71806e-07	0.0381066	0.0142179
genus Intestinimonas id.2062	ebi-a-GCST90017019	rs6934519	6	C	T	0.0859267	0.0692373	0.134839	0.0151154	0.067831	8.56959e-06	0.0468274	0.000753042
genus Intestinimonas id.2062	ebi-a-GCST90017019	rs716604	2	A	G	0.117134	0.0818068	0.0491584	0.0165992	0.059811	8.56624e-07	0.411136	0.00138416
genus Intestinimonas id.2062	ebi-a-GCST90017019	rs7170984	15	T	C	0.383591	-0.0658116	-0.024889	0.0140767	0.04538	2.98353e-06	0.583379	0.0020482
genus Intestinimonas id.2062	ebi-a-GCST90017019	rs9823439	3	C	T	0.904957	0.0581947	0.0227029	0.0131455	0.0700659	9.85871e-06	0.745921	0.000582566
genus Intestinimonas id.2062	ebi-a-GCST90017019	rs994794	4	G	C	0.031192	-0.141905	-0.190894	0.0315074	0.116513	7.305e-06	0.10134	0.00121704
genus Streptococcus id.1853	ebi-a-GCST90017070	rs10028567	4	C	T	0.220299	-0.0921167	0.0621767	0.0191881	0.0464162	7.30348e-06	0.180393	0.00291506
genus Streptococcus id.1853	ebi-a-GCST90017070	rs10448310	9	A	G	0.383704	-0.0517935	-0.00618231	0.0111324	0.0390445	3.30704e-06	0.874189	0.00126872
genus Streptococcus id.1853	ebi-a-GCST90017070	rs11110281	12	T	C	0.00137721	-0.137519	-0.511099	0.0227398	0.490017	2.58315e-09	0.296939	5.20184e-05
genus Streptococcus id.1853	ebi-a-GCST90017070	rs11764382	7	A	G	0.144052	-0.0695345	0.0411904	0.0143671	0.0544225	1.28632e-06	0.449131	0.00119233
genus Streptococcus id.1853	ebi-a-GCST90017070	rs17708276	8	A	G	0.0778371	-0.0793955	0.125755	0.0170628	0.0709962	3.04096e-06	0.0765121	0.000904932
genus Streptococcus id.1853	ebi-a-GCST90017070	rs2370083	14	G	T	0.0604594	-0.0816836	-0.0291396	0.0185851	0.0804295	9.75237e-06	0.717129	0.000758017
genus Streptococcus id.1853	ebi-a-GCST90017070	rs4968759	17	A	G	0.220066	-0.0515109	0.0151444	0.0112068	0.0473454	3.7812e-06	0.749066	0.000910834
genus Streptococcus id.1853	ebi-a-GCST90017070	rs57646748	4	G	A	0.361027	-0.0907696	0.00906391	0.0200344	0.0399026	5.47545e-06	0.820307	0.00380131
genus Streptococcus id.1853	ebi-a-GCST90017070	rs6563952	16	C	G	0.743595	-0.0827344	0.00408081	0.0180035	0.0441125	5.8213e-06	0.926293	0.00261015
genus Streptococcus id.1853	ebi-a-GCST90017070	rs6806351	3	T	C	0.10149	-0.0633829	0.115258	0.0136647	0.0687032	4.93867e-06	0.0934222	0.00073269
genus Streptococcus id.1853	ebi-a-GCST90017070	rs7916711	10	A	G	0.536611	0.102891	0.0249493	0.0217362	0.03818	2.717e-06	0.513456	0.0052649
genus Streptococcus id.1853	ebi-a-GCST90017070	rs9903102	17	C	A	0.282058	-0.0709483	-0.0168862	0.0155275	0.0423901	4.17994e-06	0.69037	0.00203865
family Streptococcaceae id.1850	ebi-a-GCST90016952	rs10028567	4	C	T	0.220299	-0.0934027	0.0621767	0.0190343	0.0464162	3.72495e-06	0.180393	0.00299702
family Streptococcaceae id.1850	ebi-a-GCST90016952	rs11110281	12	T	C	0.00137721	-0.130554	-0.511099	0.0225943	0.490017	1.40136e-08	0.296939	4.68826e-05
family Streptococcaceae id.1850	ebi-a-GCST90016952	rs2370083	14	G	T	0.0604594	-0.0842751	-0.0291396	0.0184509	0.0804295	4.25667e-06	0.717129	0.000806878
family Streptococcaceae id.1850	ebi-a-GCST90016952	rs2952251	8	G	A	0.813331	0.0639298	-0.0301981	0.0126525	0.0503481	3.72237e-07	0.548648	0.00124101
family Streptococcaceae id.1850	ebi-a-GCST90016952	rs35344081	16	G	A	0.0984141	0.0609349	0.0253973	0.0129703	0.0659942	2.63846e-06	0.700355	0.000658911
family Streptococcaceae id.1850	ebi-a-GCST90016952	rs4968759	17	A	G	0.220066	-0.0544035	0.0151444	0.0111271	0.0473454	8.91887e-07	0.749066	0.001016
family Streptococcaceae id.1850	ebi-a-GCST90016952	rs57646748	4	G	A	0.361027	-0.088021	0.00906391	0.019876	0.0399026	7.88352e-06	0.820307	0.00357458
family Streptococcaceae id.1850	ebi-a-GCST90016952	rs6563952	16	C	G	0.743595	-0.0801931	0.00408081	0.0178576	0.0441125	8.70583e-06	0.926293	0.00245226
family Streptococcaceae id.1850	ebi-a-GCST90016952	rs6806351	3	T	C	0.10149	-0.0619209	0.115258	0.0135744	0.0687032	6.93793e-06	0.0934222	0.000699279
family Streptococcaceae id.1850	ebi-a-GCST90016952	rs77968078	1	G	A	0.0973567	-0.0993013	-0.0109085	0.0224788	0.066808	7.93341e-06	0.870296	0.00173309
family Streptococcaceae id.1850	ebi-a-GCST90016952	rs7916711	10	A	G	0.536611	0.0959639	0.0249493	0.021545	0.03818	6.32732e-06	0.513456	0.00457985
family Streptococcaceae id.1850	ebi-a-GCST90016952	rs957755	7	T	G	0.142936	-0.0642449	0.040212	0.0142702	0.0542121	7.41515e-06	0.458237	0.00101126
family Streptococcaceae id.1850	ebi-a-GCST90016952	rs9903102	17	C	A	0.282058	-0.0693015	-0.0168862	0.0154096	0.0423901	4.91802e-06	0.69037	0.0019451
class Lentisphaeria id.2250	ebi-a-GCST90016918	rs1002941	15	A	G	0.677156	-0.105025	0.0164074	0.0233484	0.0413091	8.14836e-06	0.691231	0.00482277
class Lentisphaeria id.2250	ebi-a-GCST90016918	rs17114848	15	G	A	0.143655	0.152377	-0.0890854	0.0324332	0.0541972	4.05864e-06	0.100233	0.00571266
class Lentisphaeria id.2250	ebi-a-GCST90016918	rs2031282	13	A	G	0.0295121	0.122368	-0.10312	0.0270329	0.11175	4.38258e-06	0.356125	0.000857741
class Lentisphaeria id.2250	ebi-a-GCST90016918	rs2731834	5	G	C	0.83595	-0.109438	-0.0185155	0.023693	0.0519298	4.24356e-06	0.72143	0.00328491
class Lentisphaeria id.2250	ebi-a-GCST90016918	rs2825714	21	A	G	0.160083	-0.13741	-0.0603899	0.0289246	0.0518909	1.72211e-06	0.244511	0.00507748
class Lentisphaeria id.2250	ebi-a-GCST90016918	rs72640280	1	A	G	0.100578	0.220207	0.0244047	0.0486196	0.0665766	5.18036e-06	0.713942	0.00877321
class Lentisphaeria id.2250	ebi-a-GCST90016918	rs73113483	3	T	A	0.0838917	-0.131217	-0.0119115	0.0288713	0.0778811	8.66343e-06	0.878442	0.00264653
class Lentisphaeria id.2250	ebi-a-GCST90016918	rs77599476	20	A	G	0.0229205	0.230292	0.25644	0.0480168	0.132962	1.86132e-06	0.0537712	0.00237543
phylum Lentisphaerae id.2238	ebi-a-GCST90017115	rs1002941	15	A	G	0.677156	-0.107661	0.0164074	0.0233382	0.0413091	4.30884e-06	0.691231	0.0050679
phylum Lentisphaerae id.2238	ebi-a-GCST90017115	rs17114848	15	G	A	0.143655	0.148972	-0.0890854	0.0324162	0.0541972	6.76986e-06	0.100233	0.0054602
phylum Lentisphaerae id.2238	ebi-a-GCST90017115	rs2031282	13	A	G	0.0295121	0.120412	-0.10312	0.0270263	0.11175	5.86462e-06	0.356125	0.000830539
phylum Lentisphaerae id.2238	ebi-a-GCST90017115	rs2731834	5	G	C	0.83595	-0.109935	-0.0185155	0.0236848	0.0519298	3.79603e-06	0.72143	0.00331481
phylum Lentisphaerae id.2238	ebi-a-GCST90017115	rs2825714	21	A	G	0.160083	-0.138226	-0.0603899	0.0289096	0.0518909	1.49772e-06	0.244511	0.00513796
phylum Lentisphaerae id.2238	ebi-a-GCST90017115	rs60995569	10	T	G	0.296295	-0.16062	-0.00816674	0.0336806	0.0424848	9.1939e-06	0.847564	0.0107583
phylum Lentisphaerae id.2238	ebi-a-GCST90017115	rs72640280	1	A	G	0.100578	0.220185	0.0244047	0.0485947	0.0665766	5.19194e-06	0.713942	0.00877146
phylum Lentisphaerae id.2238	ebi-a-GCST90017115	rs73113483	3	T	A	0.0838917	-0.131681	-0.0119115	0.0288503	0.0778811	8.79387e-06	0.878442	0.00266528
phylum Lentisphaerae id.2238	ebi-a-GCST90017115	rs77599476	20	A	G	0.0229205	0.229981	0.25644	0.0479918	0.132962	1.90265e-06	0.0537712	0.00236902
order Victivallales id.2254	ebi-a-GCST90017109	rs1002941	15	A	G	0.677156	-0.105025	0.0164074	0.0233484	0.0413091	8.14836e-06	0.691231	0.00482277
order Victivallales id.2254	ebi-a-GCST90017109	rs17114848	15	G	A	0.143655	0.152377	-0.0890854	0.0324332	0.0541972	4.05864e-06	0.100233	0.00571266
order Victivallales id.2254	ebi-a-GCST90017109	rs2031282	13	A	G	0.0295121	0.122368	-0.10312	0.0270329	0.11175	4.38258e-06	0.356125	0.000857741
order Victivallales id.2254	ebi-a-GCST90017109	rs2731834	5	G	C	0.83595	-0.109438	-0.0185155	0.023693	0.0519298	4.24356e-06	0.72143	0.00328491
order Victivallales id.2254	ebi-a-GCST90017109	rs2825714	21	A	G	0.160083	-0.13741	-0.0603899	0.0289246	0.0518909	1.72211e-06	0.244511	0.00507748
order Victivallales id.2254	ebi-a-GCST90017109	rs72640280	1	A	G	0.100578	0.220207	0.0244047	0.0486196	0.0665766	5.18036e-06	0.713942	0.00877321
order Victivallales id.2254	ebi-a-GCST90017109	rs73113483	3	T	A	0.0838917	-0.131217	-0.0119115	0.0288713	0.0778811	8.66343e-06	0.878442	0.00264653
order Victivallales id.2254	ebi-a-GCST90017109	rs77599476	20	A	G	0.0229205	0.230292	0.25644	0.0480168	0.132962	1.86132e-06	0.0537712	0.00237543
genus Peptococcus id.2037	ebi-a-GCST90017042	rs10031059	4	C	T	0.643959	0.121167	-0.0200237	0.0225844	0.0408284	1.23637e-07	0.623825	0.0067322
genus Peptococcus id.2037	ebi-a-GCST90017042	rs11001941	10	G	A	0.0686889	-0.195611	-0.0580041	0.0392217	0.0753317	1.32859e-06	0.44131	0.00489551
genus Peptococcus id.2037	ebi-a-GCST90017042	rs2054133	2	A	G	0.276994	-0.0895433	0.00414529	0.0188332	0.0424132	2.14166e-06	0.922142	0.0032115
genus Peptococcus id.2037	ebi-a-GCST90017042	rs413827	14	G	A	0.0353656	0.110229	0.317561	0.0237523	0.103556	3.30088e-06	0.00216536	0.000829021
genus Peptococcus id.2037	ebi-a-GCST90017042	rs5770862	22	T	C	0.214221	0.162018	-0.0921317	0.0356813	0.0473679	3.21959e-06	0.0517714	0.00883729
genus Peptococcus id.2037	ebi-a-GCST90017042	rs6918730	6	A	G	0.9269	-0.135311	-0.000266019	0.0289742	0.0782109	1.14731e-06	0.997286	0.00248111
genus Peptococcus id.2037	ebi-a-GCST90017042	rs7033353	9	G	T	0.145791	-0.090152	0.0457811	0.018995	0.0539134	2.21958e-06	0.395793	0.0020243
genus Peptococcus id.2037	ebi-a-GCST90017042	rs7766680	6	G	C	0.131857	0.0976832	0.0485961	0.0214155	0.0565867	3.50768e-06	0.390456	0.00218456
genus Senegalimassilia id.11160	ebi-a-GCST90017068	rs10036909	5	C	T	0.0680665	0.185519	-0.0265883	0.0400881	0.0809435	8.05434e-06	0.742549	0.00436642
genus Senegalimassilia id.11160	ebi-a-GCST90017068	rs11787826	9	C	A	0.277619	0.081327	0.07062	0.0171154	0.04239	2.63463e-06	0.0957216	0.00265286
genus Senegalimassilia id.11160	ebi-a-GCST90017068	rs13383270	2	C	G	0.41652	-0.0774679	-0.0345905	0.017084	0.0386684	6.03949e-06	0.371033	0.00291699
genus Senegalimassilia id.11160	ebi-a-GCST90017068	rs1990708	2	A	C	0.197666	-0.109619	-0.0231119	0.0247785	0.0495016	8.90574e-06	0.640578	0.00381144
genus Senegalimassilia id.11160	ebi-a-GCST90017068	rs2017373	14	C	T	0.282802	0.0782258	0.0211942	0.0176841	0.0450063	9.50298e-06	0.637701	0.00248228
genus Senegalimassilia id.11160	ebi-a-GCST90017068	rs57512504	13	T	A	0.174331	0.0819494	0.0569042	0.0172241	0.0515972	2.0332e-06	0.27009	0.00193331
genus Senegalimassilia id.11160	ebi-a-GCST90017068	rs7225245	17	A	G	0.777792	-0.079173	-0.028855	0.0170421	0.0456713	4.18013e-06	0.527519	0.00216674
genus Senegalimassilia id.11160	ebi-a-GCST90017068	rs72887800	17	T	A	0.600367	-0.0822462	0.0166154	0.0175721	0.0391053	2.41535e-06	0.670917	0.00324594
genus Hungatella id.11306	ebi-a-GCST90017017	rs10044993	5	A	C	0.811845	-0.139547	0.00485231	0.0316748	0.0487203	8.06659e-06	0.920666	0.00594922
genus Hungatella id.11306	ebi-a-GCST90017017	rs13128780	4	T	C	0.0560346	-0.149725	0.0472394	0.0312777	0.0900716	1.74997e-06	0.599955	0.00237154
genus Hungatella id.11306	ebi-a-GCST90017017	rs13249325	8	T	G	0.185648	-0.100023	-0.0146296	0.0225883	0.0488403	9.6917e-06	0.764529	0.00302505
genus Howardella id.2000	ebi-a-GCST90017016	rs10048062	15	C	T	0.091387	-0.147352	0.0565096	0.0336531	0.0659997	8.58875e-06	0.391882	0.00360583
genus Howardella id.2000	ebi-a-GCST90017016	rs12452946	17	A	G	0.52788	-0.105833	0.00571928	0.0228941	0.0385636	3.80391e-06	0.8821	0.0055829
genus Howardella id.2000	ebi-a-GCST90017016	rs1484873	18	G	A	0.807905	0.227831	-0.0643248	0.046335	0.048181	2.55918e-06	0.181855	0.0161114
genus Howardella id.2000	ebi-a-GCST90017016	rs17167098	7	G	A	0.0774012	-0.169366	0.0654805	0.0352068	0.0718738	1.12323e-06	0.36227	0.00409678
genus Howardella id.2000	ebi-a-GCST90017016	rs2154047	14	A	C	0.953954	0.192557	-0.134582	0.0420093	0.0970026	9.97034e-06	0.165319	0.00325738
genus Howardella id.2000	ebi-a-GCST90017016	rs36081916	7	T	C	0.0440303	-0.18123	0.0121436	0.0402987	0.0996469	4.70046e-06	0.903005	0.00276494
genus Howardella id.2000	ebi-a-GCST90017016	rs3791893	2	A	G	0.181175	0.147035	-0.00425337	0.034023	0.0539808	9.49708e-06	0.937196	0.00641447
genus Howardella id.2000	ebi-a-GCST90017016	rs609430	4	T	G	0.342421	-0.112045	0.0643479	0.0239328	0.0405413	3.34488e-06	0.112463	0.00565358
genus Howardella id.2000	ebi-a-GCST90017016	rs61771805	1	A	T	0.0729528	-0.136779	0.0459489	0.0296811	0.0740273	4.02736e-06	0.534796	0.00253054
genus Howardella id.2000	ebi-a-GCST90017016	rs672217	18	G	A	0.0583024	0.164146	0.046737	0.0349993	0.0808867	3.52468e-06	0.563394	0.00295862
genus Howardella id.2000	ebi-a-GCST90017016	rs901099	11	T	G	0.544591	-0.12718	-0.0152149	0.0250924	0.0398878	6.5286e-07	0.702876	0.00802305
unknown genus id.826	ebi-a-GCST90017086	rs10060821	5	T	C	0.272833	0.0624208	0.0944036	0.0140818	0.0470989	9.00347e-06	0.0450308	0.00154604
unknown genus id.826	ebi-a-GCST90017086	rs11257188	10	A	C	0.216467	-0.109509	0.0101179	0.0225832	0.0463507	1.84757e-06	0.827202	0.00406798
unknown genus id.826	ebi-a-GCST90017086	rs142372196	13	A	G	0.344973	-0.0736201	0.0480073	0.0160907	0.0431082	5.43701e-06	0.265432	0.00244944
unknown genus id.826	ebi-a-GCST90017086	rs599752	19	T	C	0.834455	0.0630207	0.0103445	0.0137964	0.0519331	4.05509e-06	0.842115	0.00109727
unknown genus id.826	ebi-a-GCST90017086	rs66494181	2	T	G	0.276175	0.0683789	0.0385875	0.0145098	0.0426586	2.43416e-06	0.365697	0.00186936
unknown genus id.826	ebi-a-GCST90017086	rs9571849	13	T	C	0.294007	0.137141	0.0156004	0.0317376	0.0477999	8.11652e-06	0.744146	0.00780769
unknown genus id.826	ebi-a-GCST90017086	rs999857	4	G	A	0.705103	0.0763115	0.0211442	0.0165827	0.042202	5.23926e-06	0.616354	0.00242177
genus Subdoligranulum id.2070	ebi-a-GCST90017071	rs10065321	5	T	C	0.469014	-0.0512828	0.0783283	0.0108105	0.0380693	2.10155e-06	0.039636	0.00130991
genus Subdoligranulum id.2070	ebi-a-GCST90017071	rs10497836	2	T	C	0.37227	0.0524065	-0.0313204	0.0118697	0.0395947	8.37954e-06	0.428929	0.0012836
genus Subdoligranulum id.2070	ebi-a-GCST90017071	rs12590825	14	C	A	0.49804	-0.0525287	-0.0140871	0.0109942	0.0380907	2.07888e-06	0.711508	0.00137961
genus Subdoligranulum id.2070	ebi-a-GCST90017071	rs12638227	3	C	G	0.69596	0.0557288	0.0223896	0.0108552	0.0438467	2.47708e-07	0.609607	0.00131433
genus Subdoligranulum id.2070	ebi-a-GCST90017071	rs1667315	2	G	A	0.497839	0.0485017	0.0596401	0.0107452	0.0383441	6.7214e-06	0.119852	0.00117619
genus Subdoligranulum id.2070	ebi-a-GCST90017071	rs2114677	10	C	T	0.0160551	-0.104176	-0.322765	0.0230829	0.153921	2.71725e-06	0.0359973	0.000342886
genus Subdoligranulum id.2070	ebi-a-GCST90017071	rs3761728	4	G	T	0.342371	0.0543458	-0.0650827	0.0118866	0.0424372	3.8675e-06	0.125122	0.00132996
genus Subdoligranulum id.2070	ebi-a-GCST90017071	rs4347804	2	G	A	0.885656	-0.166063	-0.0515859	0.0357483	0.0600408	2.18404e-06	0.39024	0.0055854
genus Subdoligranulum id.2070	ebi-a-GCST90017071	rs6555306	5	C	T	0.810926	0.0740777	-0.00633015	0.0155463	0.0493515	2.80666e-06	0.897938	0.00168274
genus Subdoligranulum id.2070	ebi-a-GCST90017071	rs75158211	19	T	C	0.127222	-0.072343	0.00227393	0.015933	0.058245	7.5216e-06	0.968858	0.00116222
genus Subdoligranulum id.2070	ebi-a-GCST90017071	rs76528319	5	G	T	0.102471	-0.143279	-0.136477	0.0310662	0.064184	7.41396e-06	0.033475	0.00377611
genus Subdoligranulum id.2070	ebi-a-GCST90017071	rs76664262	3	T	A	0.0542193	0.0834078	0.00939016	0.0185357	0.0851266	4.87349e-06	0.912165	0.00071349
genus Coprococcus2 id.11302	ebi-a-GCST90016984	rs10070053	5	A	G	0.0198096	0.0594312	0.0815348	0.0135375	0.153601	7.64874e-06	0.595543	0.000137166
genus Coprococcus2 id.11302	ebi-a-GCST90016984	rs12634070	3	T	C	0.243877	0.0736486	0.0226332	0.0164921	0.0441246	9.95108e-06	0.607995	0.00200043
genus Coprococcus2 id.11302	ebi-a-GCST90016984	rs1958519	14	T	A	0.111442	0.0665288	-0.0803998	0.0138558	0.0629323	1.57692e-06	0.201404	0.000876565
genus Coprococcus2 id.11302	ebi-a-GCST90016984	rs2482516	9	C	T	0.156985	0.0754415	0.00131043	0.0164619	0.0524506	4.72335e-06	0.980068	0.00150641
genus Coprococcus2 id.11302	ebi-a-GCST90016984	rs35890118	10	A	G	0.31796	-0.066536	0.0165054	0.0147661	0.0416413	8.25962e-06	0.691833	0.00192011
genus Coprococcus2 id.11302	ebi-a-GCST90016984	rs59936925	20	A	T	0.00465812	0.117085	-0.374751	0.0233995	0.284485	9.3754e-07	0.18774	0.00012712
genus Coprococcus2 id.11302	ebi-a-GCST90016984	rs61823518	1	A	C	0.130639	-0.0955381	-0.0727072	0.0215724	0.0611346	6.68252e-06	0.234323	0.00207327
genus Coprococcus2 id.11302	ebi-a-GCST90016984	rs6677933	1	C	T	0.0888821	-0.0804405	-0.0375211	0.0164216	0.0667202	1.185e-06	0.573868	0.00104802
genus Coprococcus2 id.11302	ebi-a-GCST90016984	rs72680320	4	T	C	0.0368183	-0.0649382	0.107341	0.013919	0.10087	2.27117e-06	0.287259	0.00029909
genus Coprococcus2 id.11302	ebi-a-GCST90016984	rs9426473	1	A	G	0.167194	0.0727361	-0.0475556	0.0161662	0.0506717	6.30681e-06	0.347985	0.00147331
unknown genus id.1000005472	ebi-a-GCST90017078	rs10071529	5	C	G	0.634867	-0.125105	0.0144423	0.0278674	0.040937	8.6441e-06	0.724242	0.00725627
unknown genus id.1000005472	ebi-a-GCST90017078	rs11779863	8	G	A	0.144925	-0.0772768	-0.00975851	0.0172171	0.0592713	6.68852e-06	0.869226	0.00148005
unknown genus id.1000005472	ebi-a-GCST90017078	rs12566890	1	T	G	0.253566	-0.103134	0.00419316	0.0241775	0.0474477	8.11204e-06	0.929579	0.00402639
unknown genus id.1000005472	ebi-a-GCST90017078	rs13100746	3	C	T	0.333895	0.0638979	0.0159821	0.0142685	0.0404263	7.28853e-06	0.692593	0.00181617
unknown genus id.1000005472	ebi-a-GCST90017078	rs17235252	7	T	C	0.0642539	-0.122002	-0.0047622	0.0255463	0.0795524	2.15879e-06	0.952265	0.00178987
unknown genus id.1000005472	ebi-a-GCST90017078	rs3932485	3	C	T	0.770905	0.0626209	-0.0772103	0.0141623	0.045076	9.92865e-06	0.0867321	0.00138511
unknown genus id.1000005472	ebi-a-GCST90017078	rs515984	10	C	T	0.803204	0.0875451	0.0271313	0.0190685	0.048218	6.61363e-06	0.573653	0.0024229
unknown genus id.1000005472	ebi-a-GCST90017078	rs638542	1	A	G	0.981508	0.070592	0.0794663	0.0157049	0.157366	5.17285e-06	0.613575	0.000180892
unknown genus id.1000005472	ebi-a-GCST90017078	rs739151	22	G	C	0.52025	-0.0652658	-0.0106359	0.0139773	0.0395937	3.09286e-06	0.788217	0.00212632
unknown genus id.1000005472	ebi-a-GCST90017078	rs76373661	3	G	A	0.166266	0.0908218	0.012545	0.0202986	0.0509375	5.15941e-06	0.805464	0.00228687
unknown genus id.1000005472	ebi-a-GCST90017078	rs7706512	5	A	G	0.267905	-0.0657351	0.0473014	0.0138979	0.043031	2.27206e-06	0.271663	0.00169501
unknown genus id.1000005472	ebi-a-GCST90017078	rs7801843	7	A	G	0.0566294	-0.0869495	0.101679	0.0194509	0.082416	9.46891e-06	0.217303	0.000807771
unknown genus id.1000005472	ebi-a-GCST90017078	rs7853673	9	A	G	0.199763	0.0624389	0.0190123	0.0139833	0.0496644	6.73256e-06	0.701856	0.00124645
unknown genus id.1000005472	ebi-a-GCST90017078	rs949341	11	A	G	0.582226	-0.0656602	0.00392656	0.0147216	0.0384577	7.73286e-06	0.918677	0.00209733
unknown family id.1000005471	ebi-a-GCST90016954	rs10071529	5	C	G	0.634867	-0.125105	0.0144423	0.0278674	0.040937	8.6441e-06	0.724242	0.00725627
unknown family id.1000005471	ebi-a-GCST90016954	rs11779863	8	G	A	0.144925	-0.0772768	-0.00975851	0.0172171	0.0592713	6.68852e-06	0.869226	0.00148005
unknown family id.1000005471	ebi-a-GCST90016954	rs12566890	1	T	G	0.253566	-0.103134	0.00419316	0.0241775	0.0474477	8.11204e-06	0.929579	0.00402639
unknown family id.1000005471	ebi-a-GCST90016954	rs13100746	3	C	T	0.333895	0.0638979	0.0159821	0.0142685	0.0404263	7.28853e-06	0.692593	0.00181617
unknown family id.1000005471	ebi-a-GCST90016954	rs17235252	7	T	C	0.0642539	-0.122002	-0.0047622	0.0255463	0.0795524	2.15879e-06	0.952265	0.00178987
unknown family id.1000005471	ebi-a-GCST90016954	rs3932485	3	C	T	0.770905	0.0626209	-0.0772103	0.0141623	0.045076	9.92865e-06	0.0867321	0.00138511
unknown family id.1000005471	ebi-a-GCST90016954	rs515984	10	C	T	0.803204	0.0875451	0.0271313	0.0190685	0.048218	6.61363e-06	0.573653	0.0024229
unknown family id.1000005471	ebi-a-GCST90016954	rs638542	1	A	G	0.981508	0.070592	0.0794663	0.0157049	0.157366	5.17285e-06	0.613575	0.000180892
unknown family id.1000005471	ebi-a-GCST90016954	rs739151	22	G	C	0.52025	-0.0652658	-0.0106359	0.0139773	0.0395937	3.09286e-06	0.788217	0.00212632
unknown family id.1000005471	ebi-a-GCST90016954	rs76373661	3	G	A	0.166266	0.0908218	0.012545	0.0202986	0.0509375	5.15941e-06	0.805464	0.00228687
unknown family id.1000005471	ebi-a-GCST90016954	rs7706512	5	A	G	0.267905	-0.0657351	0.0473014	0.0138979	0.043031	2.27206e-06	0.271663	0.00169501
unknown family id.1000005471	ebi-a-GCST90016954	rs7801843	7	A	G	0.0566294	-0.0869495	0.101679	0.0194509	0.082416	9.46891e-06	0.217303	0.000807771
unknown family id.1000005471	ebi-a-GCST90016954	rs7853673	9	A	G	0.199763	0.0624389	0.0190123	0.0139833	0.0496644	6.73256e-06	0.701856	0.00124645
unknown family id.1000005471	ebi-a-GCST90016954	rs949341	11	A	G	0.582226	-0.0656602	0.00392656	0.0147216	0.0384577	7.73286e-06	0.918677	0.00209733
order Mollicutes RF9 id.11579	ebi-a-GCST90017103	rs10071529	5	C	G	0.634867	-0.125105	0.0144423	0.0278674	0.040937	8.6441e-06	0.724242	0.00725627
order Mollicutes RF9 id.11579	ebi-a-GCST90017103	rs11779863	8	G	A	0.144925	-0.0772768	-0.00975851	0.0172171	0.0592713	6.68852e-06	0.869226	0.00148005
order Mollicutes RF9 id.11579	ebi-a-GCST90017103	rs12566890	1	T	G	0.253566	-0.103134	0.00419316	0.0241775	0.0474477	8.11204e-06	0.929579	0.00402639
order Mollicutes RF9 id.11579	ebi-a-GCST90017103	rs13100746	3	C	T	0.333895	0.0638979	0.0159821	0.0142685	0.0404263	7.28853e-06	0.692593	0.00181617
order Mollicutes RF9 id.11579	ebi-a-GCST90017103	rs17235252	7	T	C	0.0642539	-0.122002	-0.0047622	0.0255463	0.0795524	2.15879e-06	0.952265	0.00178987
order Mollicutes RF9 id.11579	ebi-a-GCST90017103	rs3932485	3	C	T	0.770905	0.0626209	-0.0772103	0.0141623	0.045076	9.92865e-06	0.0867321	0.00138511
order Mollicutes RF9 id.11579	ebi-a-GCST90017103	rs515984	10	C	T	0.803204	0.0875451	0.0271313	0.0190685	0.048218	6.61363e-06	0.573653	0.0024229
order Mollicutes RF9 id.11579	ebi-a-GCST90017103	rs638542	1	A	G	0.981508	0.070592	0.0794663	0.0157049	0.157366	5.17285e-06	0.613575	0.000180892
order Mollicutes RF9 id.11579	ebi-a-GCST90017103	rs739151	22	G	C	0.52025	-0.0652658	-0.0106359	0.0139773	0.0395937	3.09286e-06	0.788217	0.00212632
order Mollicutes RF9 id.11579	ebi-a-GCST90017103	rs76373661	3	G	A	0.166266	0.0908218	0.012545	0.0202986	0.0509375	5.15941e-06	0.805464	0.00228687
order Mollicutes RF9 id.11579	ebi-a-GCST90017103	rs7706512	5	A	G	0.267905	-0.0657351	0.0473014	0.0138979	0.043031	2.27206e-06	0.271663	0.00169501
order Mollicutes RF9 id.11579	ebi-a-GCST90017103	rs7801843	7	A	G	0.0566294	-0.0869495	0.101679	0.0194509	0.082416	9.46891e-06	0.217303	0.000807771
order Mollicutes RF9 id.11579	ebi-a-GCST90017103	rs7853673	9	A	G	0.199763	0.0624389	0.0190123	0.0139833	0.0496644	6.73256e-06	0.701856	0.00124645
order Mollicutes RF9 id.11579	ebi-a-GCST90017103	rs949341	11	A	G	0.582226	-0.0656602	0.00392656	0.0147216	0.0384577	7.73286e-06	0.918677	0.00209733
genus Clostridium innocuum group id.14397	ebi-a-GCST90016979	rs10074000	5	T	C	0.37358	-0.102648	-0.0218909	0.0227508	0.0417188	6.99939e-06	0.599773	0.00493151
genus Clostridium innocuum group id.14397	ebi-a-GCST90016979	rs10506058	12	A	G	0.552388	0.0997048	0.0313146	0.0221926	0.0385138	8.92442e-06	0.416175	0.00491596
genus Clostridium innocuum group id.14397	ebi-a-GCST90016979	rs1942371	18	G	A	0.0503609	-0.157938	-0.0592908	0.034187	0.103605	4.0634e-06	0.567133	0.00238592
genus Clostridium innocuum group id.14397	ebi-a-GCST90016979	rs1948423	3	T	A	0.281261	-0.108859	0.0840195	0.023425	0.0431858	3.49406e-06	0.0517107	0.00479115
genus Clostridium innocuum group id.14397	ebi-a-GCST90016979	rs61267978	18	T	C	0.0738103	0.14708	-0.0123929	0.0320875	0.075485	5.58509e-06	0.869591	0.0029577
genus Clostridium innocuum group id.14397	ebi-a-GCST90016979	rs6890185	5	C	T	0.718336	-0.113424	0.00974416	0.0233137	0.0431668	1.12243e-06	0.821409	0.00520594
genus Clostridium innocuum group id.14397	ebi-a-GCST90016979	rs71564433	6	T	A	0.15316	-0.126746	0.0850436	0.0274657	0.057882	7.8001e-06	0.141763	0.00416721
genus Clostridium innocuum group id.14397	ebi-a-GCST90016979	rs77845139	15	A	G	0.0821651	-0.114993	0.0786661	0.0257186	0.0745804	8.40621e-06	0.291525	0.00199446
genus Butyrivibrio id.1993	ebi-a-GCST90016975	rs1007475	6	G	T	0.136809	0.118065	-0.0466187	0.0261271	0.0553707	7.92319e-06	0.399822	0.00329226
genus Butyrivibrio id.1993	ebi-a-GCST90016975	rs11761679	7	T	C	0.0570825	0.154775	0.0350168	0.0321539	0.0888462	2.20232e-06	0.693486	0.00257874
genus Butyrivibrio id.1993	ebi-a-GCST90016975	rs16934069	9	T	C	0.370871	-0.133784	0.0617514	0.0299444	0.0394442	8.85911e-06	0.117457	0.0083522
genus Butyrivibrio id.1993	ebi-a-GCST90016975	rs17163238	5	G	A	0.0436815	0.140987	0.0335446	0.0309117	0.0924347	5.51201e-06	0.71668	0.00166069
genus Butyrivibrio id.1993	ebi-a-GCST90016975	rs4537857	13	T	C	0.188497	-0.12459	-0.0726584	0.0260992	0.0487333	1.80194e-06	0.135977	0.00474888
genus Butyrivibrio id.1993	ebi-a-GCST90016975	rs486484	20	A	G	0.380156	-0.108349	-0.0322071	0.0240008	0.0395732	6.61089e-06	0.415724	0.00553253
genus Butyrivibrio id.1993	ebi-a-GCST90016975	rs4928024	3	G	A	0.634832	0.17471	-0.00862525	0.0389333	0.0402882	8.18634e-06	0.830478	0.014152
genus Butyrivibrio id.1993	ebi-a-GCST90016975	rs7412979	1	C	G	0.0176352	0.186779	0.0777068	0.0389112	0.159037	1.70565e-06	0.625119	0.00120876
genus Butyrivibrio id.1993	ebi-a-GCST90016975	rs74622183	14	A	G	0.0918959	-0.201027	0.0722583	0.0428204	0.0687201	2.45748e-06	0.293035	0.00674482
genus Butyrivibrio id.1993	ebi-a-GCST90016975	rs77356209	18	T	C	0.205219	0.216874	0.048088	0.0483299	0.0487396	6.66423e-06	0.323823	0.015343
genus Butyrivibrio id.1993	ebi-a-GCST90016975	rs7752361	6	G	A	0.336255	0.11923	-0.00106882	0.0239975	0.040511	7.69113e-07	0.978951	0.00634558
genus Butyrivibrio id.1993	ebi-a-GCST90016975	rs7763512	6	A	G	0.678141	-0.119846	-0.105301	0.0253367	0.0427933	3.10656e-06	0.0138669	0.00626993
genus Butyrivibrio id.1993	ebi-a-GCST90016975	rs9349693	6	G	A	0.471919	-0.117973	0.0832511	0.0259861	0.038053	5.54958e-06	0.0286867	0.00693687
genus Butyricicoccus id.2055	ebi-a-GCST90016973	rs10084203	2	G	A	0.682409	-0.0549699	-0.0221919	0.0123563	0.0406957	8.58638e-06	0.585539	0.00130976
genus Butyricicoccus id.2055	ebi-a-GCST90016973	rs12034718	1	G	A	0.964462	-0.0701199	0.0801403	0.0158213	0.112547	9.57679e-06	0.476426	0.000337047
genus Butyricicoccus id.2055	ebi-a-GCST90016973	rs12585793	13	T	C	0.0646921	-0.262206	0.0394695	0.0564729	0.0784657	5.79189e-06	0.614953	0.00831996
genus Butyricicoccus id.2055	ebi-a-GCST90016973	rs2017189	4	T	G	0.0889703	0.0506956	-0.00153032	0.011024	0.0683057	3.87258e-06	0.982126	0.000416628
genus Butyricicoccus id.2055	ebi-a-GCST90016973	rs4962426	10	T	G	0.723788	-0.0614216	0.0274695	0.0135979	0.0478208	7.38482e-06	0.56568	0.00150843
genus Butyricicoccus id.2055	ebi-a-GCST90016973	rs56221232	2	T	C	0.0943434	0.0828027	0.00375652	0.0167401	0.0659571	7.61939e-07	0.954582	0.00117164
genus Butyricicoccus id.2055	ebi-a-GCST90016973	rs7322368	13	C	T	0.896862	-0.0815733	-0.0378005	0.0183167	0.0622872	5.51785e-06	0.543934	0.00123103
genus Butyricicoccus id.2055	ebi-a-GCST90016973	rs75238760	18	T	A	0.13268	0.0619423	0.0293954	0.0139942	0.0580661	6.79704e-06	0.612689	0.000883058
genus Candidatus Soleaferrea id.11350	ebi-a-GCST90016976	rs10090365	8	G	A	0.411823	0.0834413	0.0192343	0.0180989	0.04105	4.17311e-06	0.639386	0.00337296
genus Candidatus Soleaferrea id.11350	ebi-a-GCST90016976	rs10108780	8	A	G	0.361206	-0.092834	0.0929435	0.0199807	0.041856	3.64083e-06	0.0263809	0.00397704
genus Candidatus Soleaferrea id.11350	ebi-a-GCST90016976	rs10809135	9	C	T	0.598015	-0.0834858	-0.0628436	0.0182426	0.0433918	5.4718e-06	0.147538	0.00335102
genus Candidatus Soleaferrea id.11350	ebi-a-GCST90016976	rs11153159	6	G	C	0.0580697	-0.12805	0.135263	0.0285446	0.0836163	4.4152e-06	0.105737	0.00179373
genus Candidatus Soleaferrea id.11350	ebi-a-GCST90016976	rs12500231	4	T	A	0.351164	-0.0813853	-0.0836467	0.0182696	0.0406227	7.67644e-06	0.039483	0.00301833
genus Candidatus Soleaferrea id.11350	ebi-a-GCST90016976	rs2193878	3	T	A	0.159843	0.228255	-0.0553226	0.0509241	0.0528945	9.4554e-06	0.295605	0.0139934
genus Candidatus Soleaferrea id.11350	ebi-a-GCST90016976	rs386526	10	G	C	0.338737	-0.0818459	-0.0945878	0.0180086	0.0403503	8.33067e-06	0.0190695	0.00300096
genus Candidatus Soleaferrea id.11350	ebi-a-GCST90016976	rs4294381	1	C	T	0.881381	-0.112197	0.0845631	0.023186	0.0584464	1.36848e-06	0.14794	0.00263215
genus Candidatus Soleaferrea id.11350	ebi-a-GCST90016976	rs4678258	3	T	C	0.113363	0.0986136	0.0605603	0.0215646	0.0605119	5.53184e-06	0.316924	0.00195488
genus Candidatus Soleaferrea id.11350	ebi-a-GCST90016976	rs6489992	12	A	G	0.159115	-0.0840437	-0.0670062	0.0187031	0.052335	7.88787e-06	0.200428	0.00189011
genus Candidatus Soleaferrea id.11350	ebi-a-GCST90016976	rs6494306	15	A	G	0.328441	-0.0969304	-0.0128413	0.0214221	0.040487	5.80056e-06	0.751114	0.00414469
genus Candidatus Soleaferrea id.11350	ebi-a-GCST90016976	rs6881988	5	C	G	0.929068	0.0819131	0.11052	0.018185	0.0783969	9.2289e-06	0.158613	0.000884355
genus Candidatus Soleaferrea id.11350	ebi-a-GCST90016976	rs7400877	14	C	T	0.646182	0.0951085	-0.00188726	0.0212799	0.0397538	9.29458e-06	0.962136	0.00413622
genus Candidatus Soleaferrea id.11350	ebi-a-GCST90016976	rs830151	19	A	G	0.924307	-0.194561	-0.05311	0.0347932	0.0782558	4.25608e-08	0.497346	0.0052968
genus Candidatus Soleaferrea id.11350	ebi-a-GCST90016976	rs9973954	2	G	A	0.0875586	-0.0892075	-0.048166	0.0195401	0.0667931	5.94799e-06	0.470834	0.00127156
family Ruminococcaceae id.2050	ebi-a-GCST90016951	rs10093275	8	T	C	0.706203	-0.0534595	0.00203432	0.011677	0.0417626	5.35229e-06	0.961149	0.00118592
family Ruminococcaceae id.2050	ebi-a-GCST90016951	rs10166469	2	C	T	0.791741	0.053336	0.0474086	0.0120209	0.0477055	8.52158e-06	0.320332	0.000938119
family Ruminococcaceae id.2050	ebi-a-GCST90016951	rs1158100	8	G	A	0.765129	0.0490539	0.0642845	0.0109865	0.0457608	8.60855e-06	0.160082	0.000864851
family Ruminococcaceae id.2050	ebi-a-GCST90016951	rs17376049	1	T	C	0.0352911	0.0848534	-0.192659	0.0172114	0.105215	7.29625e-07	0.0670857	0.000490264
family Ruminococcaceae id.2050	ebi-a-GCST90016951	rs2113833	2	C	T	0.88574	-0.169146	-0.0534474	0.0355009	0.0600744	1.14464e-06	0.373635	0.005791
family Ruminococcaceae id.2050	ebi-a-GCST90016951	rs2426816	20	T	A	0.57805	-0.0480152	-0.0386908	0.0106011	0.041099	6.04463e-06	0.346497	0.00112464
family Ruminococcaceae id.2050	ebi-a-GCST90016951	rs499272	11	G	C	0.268298	0.0706431	0.00926361	0.016046	0.047064	9.29351e-06	0.843961	0.00195939
family Ruminococcaceae id.2050	ebi-a-GCST90016951	rs56199908	9	T	C	0.0465565	-0.199327	-0.0295104	0.0410444	0.0958957	1.66414e-06	0.758284	0.00352726
genus Lachnospiraceae FCS020 group id.11314	ebi-a-GCST90017021	rs10093861	8	G	A	0.767925	-0.0568869	-0.0738183	0.0121152	0.0452948	3.05626e-06	0.103158	0.00115346
genus Lachnospiraceae FCS020 group id.11314	ebi-a-GCST90017021	rs1363769	19	C	T	0.770822	0.200628	-0.0848514	0.0449372	0.045214	1.58161e-06	0.0605648	0.0142213
genus Lachnospiraceae FCS020 group id.11314	ebi-a-GCST90017021	rs2322265	4	C	T	0.00193944	-0.0666305	0.100372	0.0141577	0.428759	5.20811e-06	0.814907	1.71874e-05
genus Lachnospiraceae FCS020 group id.11314	ebi-a-GCST90017021	rs2862811	3	C	T	0.58466	-0.0564927	-0.033545	0.0121736	0.0385076	3.91913e-06	0.383686	0.00154996
genus Lachnospiraceae FCS020 group id.11314	ebi-a-GCST90017021	rs35035870	11	T	C	0.0211922	-0.190615	-0.0227821	0.0414403	0.141995	2.62029e-06	0.872532	0.00150736
genus Lachnospiraceae FCS020 group id.11314	ebi-a-GCST90017021	rs369444	16	C	G	0.200812	0.125481	-0.0154078	0.0259008	0.0475308	3.14826e-06	0.745813	0.00505388
genus Lachnospiraceae FCS020 group id.11314	ebi-a-GCST90017021	rs3999074	10	G	T	0.69605	-0.0550587	0.0159183	0.0121847	0.0411632	6.55043e-06	0.698969	0.0012827
genus Lachnospiraceae FCS020 group id.11314	ebi-a-GCST90017021	rs4452603	6	T	G	0.356571	0.0604208	0.00465656	0.0135965	0.0430245	8.98194e-06	0.913813	0.00167513
genus Lachnospiraceae FCS020 group id.11314	ebi-a-GCST90017021	rs7249113	19	G	A	0.403043	0.0679483	0.0497014	0.0133496	0.0397378	3.721e-07	0.211032	0.00222168
genus Lachnospiraceae FCS020 group id.11314	ebi-a-GCST90017021	rs9308097	4	G	A	0.538396	-0.055381	0.0731536	0.0123659	0.0414946	7.47291e-06	0.0779058	0.00152448
genus Lachnospiraceae FCS020 group id.11314	ebi-a-GCST90017021	rs9788306	13	C	T	0.320737	-0.062804	0.0137395	0.0130744	0.0407707	1.38618e-06	0.736121	0.00171867
genus Lachnospiraceae FCS020 group id.11314	ebi-a-GCST90017021	rs9919338	1	G	C	0.470317	-0.0553339	0.0753393	0.0120621	0.038214	4.90671e-06	0.0486654	0.00152552
genus Odoribacter id.952	ebi-a-GCST90017034	rs10093869	8	A	G	0.246189	-0.0577795	0.0195605	0.0125389	0.0468868	3.67443e-06	0.676542	0.00123911
genus Odoribacter id.952	ebi-a-GCST90017034	rs10423795	19	T	C	0.359977	-0.0550695	-0.0739717	0.0121164	0.0421692	6.5793e-06	0.0794017	0.00139741
genus Odoribacter id.952	ebi-a-GCST90017034	rs16918425	11	A	T	0.143809	0.0999781	-0.0123426	0.0223785	0.0562067	8.85054e-06	0.826188	0.00246148
genus Odoribacter id.952	ebi-a-GCST90017034	rs28417404	14	A	G	0.0809025	-0.0726896	0.0130784	0.0161372	0.0718631	3.68036e-06	0.85559	0.000785775
genus Odoribacter id.952	ebi-a-GCST90017034	rs4793970	17	A	G	0.0901203	-0.0576329	0.13968	0.0129154	0.0697073	6.02698e-06	0.045091	0.000544725
genus Odoribacter id.952	ebi-a-GCST90017034	rs503751	15	C	G	0.619672	0.0618294	0.00584459	0.0118887	0.0416999	2.07625e-07	0.888535	0.00180194
genus Enterorhabdus id.820	ebi-a-GCST90016992	rs10098492	8	T	C	0.116583	0.132323	-0.0384508	0.0293688	0.0592045	6.40575e-06	0.516043	0.00360663
genus Enterorhabdus id.820	ebi-a-GCST90016992	rs11098863	4	A	T	0.514075	0.0966008	0.0469909	0.0162677	0.0381944	3.05647e-09	0.218582	0.00466216
genus Enterorhabdus id.820	ebi-a-GCST90016992	rs2051957	7	C	T	0.691045	0.0843291	0.0704461	0.0189864	0.0415759	8.89857e-06	0.0901903	0.00303659
genus Enterorhabdus id.820	ebi-a-GCST90016992	rs3017103	11	G	A	0.651054	-0.0980897	-0.0360277	0.0208995	0.040505	2.94042e-06	0.373755	0.00437172
genus Enterorhabdus id.820	ebi-a-GCST90016992	rs73331712	12	T	C	0.112606	0.26199	0.0885899	0.055123	0.061156	4.8492e-06	0.147452	0.0137176
genus Enterorhabdus id.820	ebi-a-GCST90016992	rs77655283	2	G	A	0.0730462	0.132988	0.0191477	0.0298306	0.0760953	5.88044e-06	0.801329	0.00239503
genus Enterorhabdus id.820	ebi-a-GCST90016992	rs7923280	10	T	A	0.756792	-0.0860019	0.012584	0.0169148	0.046668	5.23854e-07	0.78743	0.0027227
genus Enterorhabdus id.820	ebi-a-GCST90016992	rs9470637	6	T	A	0.248635	0.0755513	-0.0437796	0.0166263	0.045505	5.69626e-06	0.336008	0.00213269
genus Coprococcus1 id.11301	ebi-a-GCST90016983	rs1010560	1	C	A	0.0185886	0.0580232	-0.0479727	0.0122722	0.144439	1.95916e-06	0.739789	0.000122838
genus Coprococcus1 id.11301	ebi-a-GCST90016983	rs12886051	14	G	C	0.202689	-0.0521782	-0.0296949	0.0118051	0.0485026	8.00774e-06	0.540385	0.000879966
genus Coprococcus1 id.11301	ebi-a-GCST90016983	rs1519491	2	T	C	0.103673	0.0499197	0.0430099	0.0113558	0.0620818	8.95282e-06	0.488439	0.000463133
genus Coprococcus1 id.11301	ebi-a-GCST90016983	rs1576241	6	A	G	0.399289	-0.0510343	0.0238567	0.0109535	0.0390371	3.32859e-06	0.541114	0.00124942
genus Coprococcus1 id.11301	ebi-a-GCST90016983	rs2907920	19	G	A	0.688351	-0.0561173	-0.00870589	0.0126824	0.0450465	7.65332e-06	0.846752	0.00135114
genus Coprococcus1 id.11301	ebi-a-GCST90016983	rs4277593	20	G	A	0.379762	-0.0585649	0.0476835	0.0109914	0.0397415	1.1397e-07	0.230201	0.00161575
genus Coprococcus1 id.11301	ebi-a-GCST90016983	rs56405618	4	A	G	0.133221	-0.08963	-0.0641167	0.0186508	0.0593839	1.57195e-06	0.280277	0.00185532
genus Coprococcus1 id.11301	ebi-a-GCST90016983	rs73031725	11	T	C	0.051337	0.167591	-0.087071	0.0355224	0.0867409	1.97916e-06	0.315472	0.00273573
genus Coprococcus1 id.11301	ebi-a-GCST90016983	rs73167075	3	T	C	0.288564	0.0573137	-0.00740077	0.0127573	0.0421332	8.5686e-06	0.860568	0.00134873
genus Coprococcus1 id.11301	ebi-a-GCST90016983	rs74101919	1	T	C	0.255251	-0.0718988	-0.0815265	0.0144651	0.0436403	1.0329e-06	0.0617419	0.0019654
genus Coprococcus1 id.11301	ebi-a-GCST90016983	rs7784490	7	G	C	0.349657	0.0518543	0.0359832	0.0113136	0.0399049	4.55229e-06	0.367204	0.00122288
class Mollicutes id.3920	ebi-a-GCST90016921	rs10108398	8	G	A	0.147606	0.0769142	-0.00844584	0.0153953	0.0596204	1.09001e-06	0.887348	0.00148863
class Mollicutes id.3920	ebi-a-GCST90016921	rs11890098	2	A	G	0.257477	0.074438	-0.0533173	0.0153389	0.0434895	9.56577e-07	0.220206	0.00211869
class Mollicutes id.3920	ebi-a-GCST90016921	rs12566890	1	T	G	0.253566	-0.101147	0.00419316	0.0230978	0.0474477	3.65098e-06	0.929579	0.00387274
class Mollicutes id.3920	ebi-a-GCST90016921	rs17214486	14	C	A	0.386859	0.06099	-0.0240834	0.0135623	0.0400005	6.60861e-06	0.547122	0.00176466
class Mollicutes id.3920	ebi-a-GCST90016921	rs2464826	7	A	C	0.00147243	0.0944239	-0.0464417	0.0211806	0.495009	8.39499e-06	0.925252	2.62173e-05
class Mollicutes id.3920	ebi-a-GCST90016921	rs28537087	15	G	A	0.144597	0.0820873	-0.0863304	0.0188312	0.0546777	8.07402e-06	0.11436	0.00166691
class Mollicutes id.3920	ebi-a-GCST90016921	rs3768491	1	G	A	0.984424	0.0681052	0.0776395	0.0149061	0.157914	4.2335e-06	0.622963	0.000142242
class Mollicutes id.3920	ebi-a-GCST90016921	rs4885016	13	C	T	0.50224	0.0819606	-0.0614941	0.0181628	0.0381707	7.26993e-06	0.107173	0.0033587
class Mollicutes id.3920	ebi-a-GCST90016921	rs6043847	20	T	C	0.405755	-0.114937	-0.0274662	0.0248606	0.0392476	4.55481e-06	0.484042	0.00637058
class Mollicutes id.3920	ebi-a-GCST90016921	rs72901605	11	T	C	0.022632	-0.0841852	-0.115955	0.0178119	0.138746	3.25792e-06	0.403305	0.000313532
class Mollicutes id.3920	ebi-a-GCST90016921	rs78169027	11	A	G	0.0348259	-0.108283	0.0235185	0.0237289	0.10626	5.87611e-06	0.824836	0.00078824
phylum Tenericutes id.3919	ebi-a-GCST90017117	rs10108398	8	G	A	0.147606	0.0769142	-0.00844584	0.0153953	0.0596204	1.09001e-06	0.887348	0.00148863
phylum Tenericutes id.3919	ebi-a-GCST90017117	rs11890098	2	A	G	0.257477	0.074438	-0.0533173	0.0153389	0.0434895	9.56577e-07	0.220206	0.00211869
phylum Tenericutes id.3919	ebi-a-GCST90017117	rs12566890	1	T	G	0.253566	-0.101147	0.00419316	0.0230978	0.0474477	3.65098e-06	0.929579	0.00387274
phylum Tenericutes id.3919	ebi-a-GCST90017117	rs17214486	14	C	A	0.386859	0.06099	-0.0240834	0.0135623	0.0400005	6.60861e-06	0.547122	0.00176466
phylum Tenericutes id.3919	ebi-a-GCST90017117	rs2464826	7	A	C	0.00147243	0.0944239	-0.0464417	0.0211806	0.495009	8.39499e-06	0.925252	2.62173e-05
phylum Tenericutes id.3919	ebi-a-GCST90017117	rs28537087	15	G	A	0.144597	0.0820873	-0.0863304	0.0188312	0.0546777	8.07402e-06	0.11436	0.00166691
phylum Tenericutes id.3919	ebi-a-GCST90017117	rs3768491	1	G	A	0.984424	0.0681052	0.0776395	0.0149061	0.157914	4.2335e-06	0.622963	0.000142242
phylum Tenericutes id.3919	ebi-a-GCST90017117	rs4885016	13	C	T	0.50224	0.0819606	-0.0614941	0.0181628	0.0381707	7.26993e-06	0.107173	0.0033587
phylum Tenericutes id.3919	ebi-a-GCST90017117	rs6043847	20	T	C	0.405755	-0.114937	-0.0274662	0.0248606	0.0392476	4.55481e-06	0.484042	0.00637058
phylum Tenericutes id.3919	ebi-a-GCST90017117	rs72901605	11	T	C	0.022632	-0.0841852	-0.115955	0.0178119	0.138746	3.25792e-06	0.403305	0.000313532
phylum Tenericutes id.3919	ebi-a-GCST90017117	rs78169027	11	A	G	0.0348259	-0.108283	0.0235185	0.0237289	0.10626	5.87611e-06	0.824836	0.00078824
family Porphyromonadaceae id.943	ebi-a-GCST90016947	rs10119172	9	C	G	0.24095	-0.0737324	0.0258549	0.014259	0.0470379	1.32425e-07	0.582552	0.00198858
family Porphyromonadaceae id.943	ebi-a-GCST90016947	rs10762312	10	A	G	0.528574	0.052368	-0.0216845	0.0118814	0.0380517	8.70362e-06	0.568766	0.00136673
family Porphyromonadaceae id.943	ebi-a-GCST90016947	rs17065783	3	A	G	0.167738	-0.059133	0.0367908	0.0122235	0.0505455	1.79349e-06	0.466691	0.000976296
family Porphyromonadaceae id.943	ebi-a-GCST90016947	rs1980561	14	A	G	0.381587	-0.0485289	0.028543	0.0109284	0.038991	8.9454e-06	0.464143	0.00111148
family Porphyromonadaceae id.943	ebi-a-GCST90016947	rs3111851	3	G	C	0.486615	-0.0581896	0.023349	0.0121147	0.0386763	2.19498e-06	0.546041	0.0016918
family Porphyromonadaceae id.943	ebi-a-GCST90016947	rs35233670	17	T	C	0.67711	-0.0473576	-0.0103526	0.010602	0.0410244	7.90988e-06	0.800768	0.000980671
family Porphyromonadaceae id.943	ebi-a-GCST90016947	rs35961441	1	A	C	0.0120325	0.0915257	0.028539	0.0207306	0.176442	8.37394e-06	0.871504	0.000199166
family Porphyromonadaceae id.943	ebi-a-GCST90016947	rs6953849	7	A	G	0.0734998	0.0718149	0.0478941	0.0150724	0.0730053	2.44478e-06	0.511801	0.00070241
family Porphyromonadaceae id.943	ebi-a-GCST90016947	rs864093	4	A	C	0.370456	-0.0527939	0.0759872	0.0117499	0.039307	9.59798e-06	0.0532157	0.00130005
unknown genus id.2001	ebi-a-GCST90017082	rs10123122	9	G	C	0.574868	0.12759	-0.035465	0.028741	0.0390242	4.60659e-06	0.363458	0.00795711
unknown genus id.2001	ebi-a-GCST90017082	rs111373036	1	A	G	0.145477	-0.0858259	-0.0125508	0.0179766	0.0579495	1.70306e-06	0.828534	0.00183141
unknown genus id.2001	ebi-a-GCST90017082	rs11140959	9	A	G	0.744961	0.190401	-0.106481	0.0432674	0.0441769	6.20126e-06	0.0159379	0.0137755
unknown genus id.2001	ebi-a-GCST90017082	rs12696594	3	G	A	0.522047	0.0636249	0.0613551	0.0140502	0.0379154	6.10942e-06	0.105618	0.00202013
unknown genus id.2001	ebi-a-GCST90017082	rs2136103	8	T	C	0.148579	0.0754533	-0.0131212	0.0154038	0.0533547	6.72527e-07	0.805742	0.00144042
unknown genus id.2001	ebi-a-GCST90017082	rs58850151	18	T	C	0.413855	-0.0808936	0.0419398	0.018154	0.0389566	7.48342e-06	0.281668	0.00317477
unknown genus id.2001	ebi-a-GCST90017082	rs6516833	21	A	G	0.158294	0.134075	-0.0471586	0.0277636	0.0521622	2.33598e-06	0.365954	0.00479017
unknown genus id.2001	ebi-a-GCST90017082	rs7334707	13	G	T	0.935797	-0.118994	0.0450125	0.0266494	0.0776108	6.25043e-06	0.56193	0.00170144
unknown genus id.2001	ebi-a-GCST90017082	rs79929882	10	A	G	0.0654619	-0.104457	0.0468287	0.0232394	0.0790026	5.91834e-06	0.553349	0.00133503
family Prevotellaceae id.960	ebi-a-GCST90016948	rs10131942	14	C	G	0.183059	0.0701212	0.139975	0.0158326	0.048998	8.60815e-06	0.00427996	0.00147065
family Prevotellaceae id.960	ebi-a-GCST90016948	rs12057990	1	C	T	0.392271	0.0589878	0.00791233	0.0132268	0.0388896	8.9747e-06	0.838779	0.00165902
family Prevotellaceae id.960	ebi-a-GCST90016948	rs12118202	1	T	C	0.117458	-0.0751986	0.0169089	0.0147265	0.0591854	5.5423e-07	0.775113	0.00117238
family Prevotellaceae id.960	ebi-a-GCST90016948	rs13069367	3	A	C	0.640532	-0.0539768	-0.063594	0.0119687	0.0406807	7.39486e-06	0.117995	0.00134167
family Prevotellaceae id.960	ebi-a-GCST90016948	rs2206482	20	T	G	0.313352	-0.0569105	-0.114602	0.0117486	0.0420861	1.30377e-06	0.00646815	0.00139374
family Prevotellaceae id.960	ebi-a-GCST90016948	rs2278540	3	G	A	0.436048	0.0554249	0.0656886	0.0123265	0.0400838	8.43587e-06	0.101258	0.00151083
family Prevotellaceae id.960	ebi-a-GCST90016948	rs34071565	11	T	A	0.00139612	-0.1567	0.195349	0.0347882	0.589414	5.60144e-06	0.740321	6.84674e-05
family Prevotellaceae id.960	ebi-a-GCST90016948	rs3758087	8	C	T	0.794383	-0.0564199	0.0092906	0.0124655	0.04702	8.60578e-06	0.843367	0.00103988
family Prevotellaceae id.960	ebi-a-GCST90016948	rs3860225	1	A	G	0.303846	0.083936	-0.0173201	0.0167936	0.0412736	5.4968e-07	0.674749	0.00298047
family Prevotellaceae id.960	ebi-a-GCST90016948	rs4493272	2	T	C	0.443983	-0.0604992	0.0238223	0.0118027	0.0382929	3.02315e-07	0.533871	0.00180711
family Prevotellaceae id.960	ebi-a-GCST90016948	rs4685827	3	T	C	0.19237	-0.0679529	-0.0278668	0.0145407	0.0488838	2.77192e-06	0.568634	0.00143481
family Prevotellaceae id.960	ebi-a-GCST90016948	rs7252711	19	G	A	0.751135	0.0740876	0.0207653	0.0161926	0.0484847	5.56583e-06	0.668442	0.00205212
family Prevotellaceae id.960	ebi-a-GCST90016948	rs7975087	12	C	A	0.295015	-0.0601448	-0.0296532	0.0135454	0.041689	7.59451e-06	0.476901	0.0015047
family Prevotellaceae id.960	ebi-a-GCST90016948	rs912860	14	A	G	0.905931	0.229046	-0.0112453	0.0483124	0.0671798	9.29929e-07	0.867063	0.00894164
family Prevotellaceae id.960	ebi-a-GCST90016948	rs9586501	13	G	A	0.103278	0.0592681	-0.0990066	0.0127329	0.0644148	2.58988e-06	0.124289	0.000650635
family Prevotellaceae id.960	ebi-a-GCST90016948	rs9958960	18	G	A	0.0347756	-0.0914807	0.0767023	0.0173611	0.10747	1.06324e-07	0.475405	0.000561813
genus Dialister id.2183	ebi-a-GCST90016988	rs10138457	14	T	C	0.037088	-0.113054	-0.0182739	0.0261933	0.100817	7.88116e-06	0.856166	0.000912897
genus Dialister id.2183	ebi-a-GCST90016988	rs10938938	4	A	G	0.986409	0.0773514	0.0876332	0.0170915	0.167427	7.37055e-06	0.600688	0.000160426
genus Dialister id.2183	ebi-a-GCST90016988	rs11071887	15	T	C	0.2207	0.0662403	-0.095389	0.0146315	0.0461152	5.91412e-06	0.038594	0.00150932
genus Dialister id.2183	ebi-a-GCST90016988	rs11166701	8	G	A	0.818431	-0.0655301	-0.0412138	0.013186	0.0501978	5.50744e-07	0.411631	0.00127625
genus Dialister id.2183	ebi-a-GCST90016988	rs2314294	16	T	C	0.0355696	0.0865932	0.208016	0.0193719	0.113811	8.07904e-06	0.0675881	0.000514455
genus Dialister id.2183	ebi-a-GCST90016988	rs2435610	7	A	C	0.384536	0.0647132	-0.00498712	0.0143314	0.0397185	5.93267e-06	0.900079	0.00198224
genus Dialister id.2183	ebi-a-GCST90016988	rs4747450	10	C	A	0.152602	0.0668509	-0.0191999	0.0147685	0.0550382	5.83727e-06	0.727205	0.00115583
genus Dialister id.2183	ebi-a-GCST90016988	rs4753063	11	A	G	0.377912	0.0596297	0.0312441	0.0130052	0.0406218	4.8568e-06	0.441806	0.00167185
genus Dialister id.2183	ebi-a-GCST90016988	rs517089	11	T	A	0.33925	0.076227	0.0235227	0.0170411	0.0401512	5.1363e-06	0.557975	0.00260498
genus Dialister id.2183	ebi-a-GCST90016988	rs75416973	1	A	G	0.00748601	0.0727223	-0.301152	0.016451	0.252173	9.46085e-06	0.232389	7.85873e-05
genus Dialister id.2183	ebi-a-GCST90016988	rs764177	3	C	A	0.679819	-0.0601454	-0.00467339	0.0135366	0.0408074	9.60771e-06	0.908823	0.00157479
genus Eubacterium fissicatena group id.14373	ebi-a-GCST90016999	rs10147907	14	T	G	0.205424	0.172263	-0.0272091	0.039601	0.0471776	8.27237e-06	0.564117	0.00968725
genus Eubacterium fissicatena group id.14373	ebi-a-GCST90016999	rs11818408	10	G	A	0.541433	0.10585	0.0427039	0.0237114	0.0398954	8.20012e-06	0.28444	0.00556364
genus Eubacterium fissicatena group id.14373	ebi-a-GCST90016999	rs151257695	7	A	G	0.0695269	0.20951	-0.0402223	0.0454847	0.0872471	3.09678e-06	0.644787	0.00567932
genus Eubacterium fissicatena group id.14373	ebi-a-GCST90016999	rs1768152	3	C	T	0.78705	-0.139489	-0.0339297	0.0316186	0.0483784	8.70062e-06	0.483092	0.00652214
genus Eubacterium fissicatena group id.14373	ebi-a-GCST90016999	rs2733072	8	G	A	0.490203	0.109644	0.000158989	0.0228306	0.038185	1.49091e-06	0.996678	0.0060086
genus Eubacterium fissicatena group id.14373	ebi-a-GCST90016999	rs3771393	2	T	C	0.855915	-0.130842	-0.0361167	0.0266671	0.0545126	7.37904e-07	0.507626	0.00422254
genus Eubacterium fissicatena group id.14373	ebi-a-GCST90016999	rs6934739	6	A	G	0.355606	0.111463	-0.0122087	0.0252788	0.0399512	9.75326e-06	0.759917	0.00569393
genus Eubacterium fissicatena group id.14373	ebi-a-GCST90016999	rs7104872	11	G	A	0.0558818	0.138612	0.0722033	0.0291906	0.0863499	2.73149e-06	0.403058	0.00202735
genus Anaerotruncus id.2054	ebi-a-GCST90016967	rs10150232	14	A	G	0.234464	0.0567088	0.0511205	0.0124877	0.0463253	6.67667e-06	0.269806	0.00115444
genus Anaerotruncus id.2054	ebi-a-GCST90016967	rs11018566	11	A	G	0.169246	-0.156465	-0.0511424	0.0366032	0.054798	6.13705e-06	0.35067	0.00688423
genus Anaerotruncus id.2054	ebi-a-GCST90016967	rs12056802	8	C	G	0.460732	0.0774194	0.0518919	0.0177178	0.0408823	6.12675e-06	0.204335	0.0029784
genus Anaerotruncus id.2054	ebi-a-GCST90016967	rs1431492	3	C	T	0.282421	-0.0654996	-0.0915342	0.0146188	0.0434677	7.35563e-06	0.0352217	0.0017389
genus Anaerotruncus id.2054	ebi-a-GCST90016967	rs17734739	2	T	C	0.00323008	0.0660052	0.0542532	0.014908	0.352034	7.4278e-06	0.87752	2.8054e-05
genus Anaerotruncus id.2054	ebi-a-GCST90016967	rs4669806	2	G	T	0.425911	0.0576389	-0.00918459	0.0122994	0.0383881	2.42058e-06	0.810907	0.00162465
genus Anaerotruncus id.2054	ebi-a-GCST90016967	rs6494922	15	A	G	0.139406	0.0903106	-0.0128776	0.0202257	0.0562388	6.62369e-06	0.818884	0.00195698
genus Anaerotruncus id.2054	ebi-a-GCST90016967	rs6563550	13	T	C	0.359596	0.0877135	-0.0442507	0.0176745	0.0394978	2.34515e-07	0.262572	0.00354349
genus Anaerotruncus id.2054	ebi-a-GCST90016967	rs7155595	14	C	A	0.0919743	0.0539336	-0.0351642	0.0118903	0.066993	7.54988e-06	0.599657	0.000485863
genus Anaerotruncus id.2054	ebi-a-GCST90016967	rs7675045	4	A	T	0.486389	-0.0497815	-0.017646	0.0110573	0.0380401	6.91879e-06	0.642734	0.00123818
genus Anaerotruncus id.2054	ebi-a-GCST90016967	rs9347879	6	T	C	0.368339	0.050618	-0.02743	0.011049	0.039385	4.22328e-06	0.486142	0.00119226
genus Ruminococcus1 id.11373	ebi-a-GCST90017062	rs10167839	2	A	G	0.36528	0.0519509	0.00414377	0.0116306	0.0396129	8.09245e-06	0.916688	0.00125148
genus Ruminococcus1 id.11373	ebi-a-GCST90017062	rs10769159	11	C	G	0.431379	0.0640277	-0.0520164	0.0110059	0.0383766	5.29127e-09	0.175284	0.00201116
genus Ruminococcus1 id.11373	ebi-a-GCST90017062	rs10995816	10	C	G	0.171346	-0.0762002	-0.00668617	0.0174689	0.0503037	8.38262e-06	0.89426	0.00164888
genus Ruminococcus1 id.11373	ebi-a-GCST90017062	rs11783695	8	G	T	0.0946989	-0.0734114	-0.0179695	0.0161398	0.0668621	4.72683e-06	0.788119	0.000924049
genus Ruminococcus1 id.11373	ebi-a-GCST90017062	rs3000856	1	A	T	0.769787	0.0709997	0.083832	0.0162766	0.0474254	9.27662e-06	0.077117	0.00178667
genus Ruminococcus1 id.11373	ebi-a-GCST90017062	rs3819978	1	C	T	0.0412082	-0.11504	0.110528	0.0260137	0.0965569	8.74138e-06	0.252335	0.00104577
genus Ruminococcus1 id.11373	ebi-a-GCST90017062	rs4849717	2	T	A	0.0220996	0.132764	-0.0887532	0.0299816	0.130655	8.82612e-06	0.49695	0.00076185
genus Ruminococcus1 id.11373	ebi-a-GCST90017062	rs6105066	20	T	C	0.128154	-0.0607052	0.0545984	0.013425	0.0571978	5.05918e-06	0.339803	0.000823481
genus Ruminococcus1 id.11373	ebi-a-GCST90017062	rs6493760	15	T	C	0.725701	-0.0535262	0.101098	0.0115885	0.0504825	3.38361e-06	0.0452158	0.00114063
genus Ruminococcus1 id.11373	ebi-a-GCST90017062	rs7117576	11	A	G	0.0175498	0.0829505	0.0364426	0.0170891	0.144845	6.47978e-07	0.801352	0.000237274
genus Ruminococcus1 id.11373	ebi-a-GCST90017062	rs7583465	2	C	T	0.330447	0.0527654	-0.0108264	0.0112619	0.0404365	2.55611e-06	0.7889	0.00123201
order Methanobacteriales id.120	ebi-a-GCST90017102	rs10202904	2	G	T	0.119563	0.121754	-0.0251296	0.0235357	0.0587908	3.01432e-07	0.669058	0.00312098
order Methanobacteriales id.120	ebi-a-GCST90017102	rs10424197	19	A	G	0.459212	0.111274	0.0322924	0.0247517	0.0381769	9.27897e-06	0.39763	0.00614975
order Methanobacteriales id.120	ebi-a-GCST90017102	rs11018665	11	A	T	0.114559	0.111465	-0.0856401	0.0250516	0.0618006	6.51869e-06	0.165823	0.00252055
order Methanobacteriales id.120	ebi-a-GCST90017102	rs6508769	19	C	T	0.909789	-0.153519	-0.0477547	0.0344519	0.0707128	8.22527e-06	0.499465	0.00386861
order Methanobacteriales id.120	ebi-a-GCST90017102	rs6776814	3	T	C	0.000671102	-0.199566	-0.555396	0.0411825	0.695157	1.63061e-06	0.42432	5.34195e-05
order Methanobacteriales id.120	ebi-a-GCST90017102	rs73068003	7	G	T	0.153252	-0.15814	0.0225955	0.0351803	0.054142	8.44578e-06	0.676432	0.00649043
order Methanobacteriales id.120	ebi-a-GCST90017102	rs73457410	13	A	G	0.139403	0.21534	0.0257646	0.0436695	0.056496	1.40854e-06	0.64836	0.0111263
order Methanobacteriales id.120	ebi-a-GCST90017102	rs894996	4	C	A	0.0339157	0.216999	-0.00948875	0.0449076	0.104383	1.87556e-06	0.92757	0.00308575
family Methanobacteriaceae id.121	ebi-a-GCST90016942	rs10202904	2	G	T	0.119563	0.121754	-0.0251296	0.0235357	0.0587908	3.01432e-07	0.669058	0.00312098
family Methanobacteriaceae id.121	ebi-a-GCST90016942	rs10424197	19	A	G	0.459212	0.111274	0.0322924	0.0247517	0.0381769	9.27897e-06	0.39763	0.00614975
family Methanobacteriaceae id.121	ebi-a-GCST90016942	rs11018665	11	A	T	0.114559	0.111465	-0.0856401	0.0250516	0.0618006	6.51869e-06	0.165823	0.00252055
family Methanobacteriaceae id.121	ebi-a-GCST90016942	rs6508769	19	C	T	0.909789	-0.153519	-0.0477547	0.0344519	0.0707128	8.22527e-06	0.499465	0.00386861
family Methanobacteriaceae id.121	ebi-a-GCST90016942	rs6776814	3	T	C	0.000671102	-0.199566	-0.555396	0.0411825	0.695157	1.63061e-06	0.42432	5.34195e-05
family Methanobacteriaceae id.121	ebi-a-GCST90016942	rs73068003	7	G	T	0.153252	-0.15814	0.0225955	0.0351803	0.054142	8.44578e-06	0.676432	0.00649043
family Methanobacteriaceae id.121	ebi-a-GCST90016942	rs73457410	13	A	G	0.139403	0.21534	0.0257646	0.0436695	0.056496	1.40854e-06	0.64836	0.0111263
family Methanobacteriaceae id.121	ebi-a-GCST90016942	rs894996	4	C	A	0.0339157	0.216999	-0.00948875	0.0449076	0.104383	1.87556e-06	0.92757	0.00308575
class Methanobacteria id.119	ebi-a-GCST90016920	rs10202904	2	G	T	0.119563	0.121754	-0.0251296	0.0235357	0.0587908	3.01432e-07	0.669058	0.00312098
class Methanobacteria id.119	ebi-a-GCST90016920	rs10424197	19	A	G	0.459212	0.111274	0.0322924	0.0247517	0.0381769	9.27897e-06	0.39763	0.00614975
class Methanobacteria id.119	ebi-a-GCST90016920	rs11018665	11	A	T	0.114559	0.111465	-0.0856401	0.0250516	0.0618006	6.51869e-06	0.165823	0.00252055
class Methanobacteria id.119	ebi-a-GCST90016920	rs6508769	19	C	T	0.909789	-0.153519	-0.0477547	0.0344519	0.0707128	8.22527e-06	0.499465	0.00386861
class Methanobacteria id.119	ebi-a-GCST90016920	rs6776814	3	T	C	0.000671102	-0.199566	-0.555396	0.0411825	0.695157	1.63061e-06	0.42432	5.34195e-05
class Methanobacteria id.119	ebi-a-GCST90016920	rs73068003	7	G	T	0.153252	-0.15814	0.0225955	0.0351803	0.054142	8.44578e-06	0.676432	0.00649043
class Methanobacteria id.119	ebi-a-GCST90016920	rs73457410	13	A	G	0.139403	0.21534	0.0257646	0.0436695	0.056496	1.40854e-06	0.64836	0.0111263
class Methanobacteria id.119	ebi-a-GCST90016920	rs894996	4	C	A	0.0339157	0.216999	-0.00948875	0.0449076	0.104383	1.87556e-06	0.92757	0.00308575
genus Methanobrevibacter id.123	ebi-a-GCST90017033	rs10202904	2	G	T	0.119563	0.112811	-0.0251296	0.0239106	0.0587908	3.08546e-06	0.669058	0.00267934
genus Methanobrevibacter id.123	ebi-a-GCST90017033	rs11018665	11	A	T	0.114559	0.113013	-0.0856401	0.0254343	0.0618006	7.03105e-06	0.165823	0.00259105
genus Methanobrevibacter id.123	ebi-a-GCST90017033	rs1334944	10	T	C	0.398832	0.115197	0.02651	0.0255492	0.0387903	7.61377e-06	0.494344	0.00636353
genus Methanobrevibacter id.123	ebi-a-GCST90017033	rs4779844	15	C	G	0.689387	-0.109639	-0.0115695	0.0247979	0.0411885	9.28282e-06	0.778793	0.00514805
genus Methanobrevibacter id.123	ebi-a-GCST90017033	rs4802933	19	G	A	0.734719	0.135628	0.073145	0.0308139	0.0429846	9.73823e-06	0.0888198	0.00717061
genus Methanobrevibacter id.123	ebi-a-GCST90017033	rs6776814	3	T	C	0.000671102	-0.188956	-0.555396	0.0419905	0.695157	8.04896e-06	0.42432	4.78904e-05
genus Methanobrevibacter id.123	ebi-a-GCST90017033	rs76029318	13	T	C	0.130349	0.222849	0.0299628	0.0454319	0.0593392	1.07552e-06	0.6136	0.0112591
genus Methanobrevibacter id.123	ebi-a-GCST90017033	rs894996	4	C	A	0.0339157	0.214213	-0.00948875	0.0456045	0.104383	3.81566e-06	0.92757	0.00300703
phylum Euryarchaeota id.55	ebi-a-GCST90017113	rs10202904	2	G	T	0.119563	0.115986	-0.0251296	0.0230271	0.0587908	6.18885e-07	0.669058	0.00283228
phylum Euryarchaeota id.55	ebi-a-GCST90017113	rs11022995	11	A	G	0.905675	0.10373	-0.0963676	0.0228889	0.0647935	7.73001e-06	0.136935	0.00183839
phylum Euryarchaeota id.55	ebi-a-GCST90017113	rs34928225	6	T	C	0.205059	0.19977	0.0560146	0.0425421	0.0494152	4.33092e-06	0.256983	0.0130108
phylum Euryarchaeota id.55	ebi-a-GCST90017113	rs45498998	21	G	A	0.240001	-0.131882	0.0639661	0.029229	0.0464275	5.32451e-06	0.168276	0.00634493
phylum Euryarchaeota id.55	ebi-a-GCST90017113	rs6064552	20	T	C	0.0771689	-0.123612	-0.0395302	0.0275749	0.072732	9.3377e-06	0.586782	0.00217629
phylum Euryarchaeota id.55	ebi-a-GCST90017113	rs6508769	19	C	T	0.909789	-0.150529	-0.0477547	0.0337091	0.0707128	8.12363e-06	0.499465	0.00371938
phylum Euryarchaeota id.55	ebi-a-GCST90017113	rs7015093	8	G	A	0.339369	-0.118111	0.00216045	0.0264389	0.0405268	7.19863e-06	0.957485	0.00625521
phylum Euryarchaeota id.55	ebi-a-GCST90017113	rs73031978	3	C	G	0.000662961	-0.197523	-0.544866	0.0414497	0.695607	2.74069e-06	0.433454	5.1697e-05
phylum Euryarchaeota id.55	ebi-a-GCST90017113	rs76029318	13	T	C	0.130349	0.214866	0.0299628	0.0438442	0.0593392	1.04621e-06	0.6136	0.0104669
phylum Euryarchaeota id.55	ebi-a-GCST90017113	rs7635189	3	A	G	0.340558	-0.119983	0.0679536	0.0259356	0.0470693	4.635e-06	0.148826	0.00646602
phylum Euryarchaeota id.55	ebi-a-GCST90017113	rs77658038	6	A	C	0.130287	-0.160157	-0.109974	0.0340856	0.06665	4.75423e-06	0.0989373	0.00581298
phylum Euryarchaeota id.55	ebi-a-GCST90017113	rs894996	4	C	A	0.0339157	0.203577	-0.00948875	0.0440033	0.104383	5.11929e-06	0.92757	0.00271583
genus Eubacterium coprostanoligenes group id.11375	ebi-a-GCST90016997	rs1020520	7	T	G	0.530221	-0.0590705	0.0409379	0.0132929	0.0382418	8.88976e-06	0.284394	0.00173829
genus Eubacterium coprostanoligenes group id.11375	ebi-a-GCST90016997	rs10444197	10	A	G	0.824945	-0.0505823	0.0310149	0.0113455	0.0498637	5.98467e-06	0.533947	0.00073897
genus Eubacterium coprostanoligenes group id.11375	ebi-a-GCST90016997	rs11052069	12	C	T	0.382312	-0.0477832	0.00146415	0.0107833	0.0417776	9.37951e-06	0.972043	0.00107837
genus Eubacterium coprostanoligenes group id.11375	ebi-a-GCST90016997	rs11720857	3	C	T	0.239212	0.0630776	-0.0199648	0.0144485	0.0469365	9.26254e-06	0.670576	0.00144819
genus Eubacterium coprostanoligenes group id.11375	ebi-a-GCST90016997	rs12906958	15	C	T	0.282553	-0.0533159	-0.0589232	0.0115935	0.0421385	4.348e-06	0.162016	0.00115248
genus Eubacterium coprostanoligenes group id.11375	ebi-a-GCST90016997	rs17159861	7	C	T	0.127823	0.0962228	0.0230617	0.0168388	0.0573064	1.03786e-08	0.687369	0.00206443
genus Eubacterium coprostanoligenes group id.11375	ebi-a-GCST90016997	rs2644213	10	A	G	0.66095	-0.0538845	0.0111385	0.0121245	0.0400802	9.85644e-06	0.781086	0.00130134
genus Eubacterium coprostanoligenes group id.11375	ebi-a-GCST90016997	rs4076415	15	G	T	0.869528	-0.0515152	-0.0475077	0.0110294	0.0616845	1.98976e-06	0.441197	0.000602146
genus Eubacterium coprostanoligenes group id.11375	ebi-a-GCST90016997	rs62024432	15	C	T	0.121256	-0.0769698	-0.00463781	0.0172101	0.0586723	7.50205e-06	0.936996	0.00126251
genus Eubacterium coprostanoligenes group id.11375	ebi-a-GCST90016997	rs6762473	3	A	C	0.518867	-0.0521584	-0.00133799	0.0112353	0.037987	4.26108e-06	0.971903	0.00135831
genus Eubacterium coprostanoligenes group id.11375	ebi-a-GCST90016997	rs9648214	7	T	C	0.219757	-0.0828719	0.00197097	0.016431	0.0476891	2.52029e-07	0.967033	0.00235514
class Clostridia id.1859	ebi-a-GCST90016913	rs10209007	2	G	C	0.173778	0.0794173	-0.0648492	0.0182427	0.0519037	9.8935e-06	0.211514	0.00181114
class Clostridia id.1859	ebi-a-GCST90016913	rs10774377	12	G	A	0.732174	-0.052659	0.0181141	0.0113858	0.044985	3.24399e-06	0.687192	0.00108753
class Clostridia id.1859	ebi-a-GCST90016913	rs13105690	4	C	T	0.582805	0.0529097	0.0161035	0.011818	0.0385633	8.77789e-06	0.67625	0.00136133
class Clostridia id.1859	ebi-a-GCST90016913	rs13179700	5	C	T	0.610116	-0.0511937	0.0143101	0.0109569	0.0390276	3.37085e-06	0.713868	0.00124684
class Clostridia id.1859	ebi-a-GCST90016913	rs13421739	2	C	G	0.508997	0.0888472	-0.001626	0.0179655	0.0383311	9.54201e-06	0.966164	0.00394563
class Clostridia id.1859	ebi-a-GCST90016913	rs1842454	5	G	A	0.0468794	-0.0547202	0.0734556	0.0127338	0.0905494	8.72027e-06	0.417239	0.000267581
class Clostridia id.1859	ebi-a-GCST90016913	rs2273429	14	A	G	0.486373	-0.0724037	0.0142069	0.0153105	0.0384014	4.52137e-06	0.711415	0.0026192
class Clostridia id.1859	ebi-a-GCST90016913	rs6797343	3	T	G	0.770842	-0.0592279	0.0303245	0.0134556	0.0451887	9.35643e-06	0.50218	0.00123932
class Clostridia id.1859	ebi-a-GCST90016913	rs6814436	4	C	T	0.853248	-0.0739995	0.0220278	0.0150815	0.0536788	9.65095e-07	0.681539	0.00137135
class Clostridia id.1859	ebi-a-GCST90016913	rs6815608	4	C	T	0.936811	-0.103803	0.0440798	0.0210883	0.0782508	4.01856e-07	0.573221	0.00127568
class Clostridia id.1859	ebi-a-GCST90016913	rs6934062	6	G	C	0.372001	0.0524406	-0.0295331	0.0116115	0.0426724	6.53085e-06	0.488882	0.0012849
class Clostridia id.1859	ebi-a-GCST90016913	rs7269302	20	A	T	0.113525	-0.0963981	-0.0018355	0.0212007	0.0602631	9.04045e-06	0.975702	0.00187036
class Clostridia id.1859	ebi-a-GCST90016913	rs72915163	18	T	C	0.203668	-0.0581025	-0.0454464	0.0120557	0.0487302	1.34295e-06	0.35102	0.00109506
class Clostridia id.1859	ebi-a-GCST90016913	rs76767978	3	G	A	0.122451	0.0698882	-0.0790213	0.0156319	0.0603762	8.39808e-06	0.190597	0.00104972
class Clostridia id.1859	ebi-a-GCST90016913	rs76860606	6	C	G	0.319597	0.0947036	0.00866559	0.0225117	0.0437009	7.53165e-06	0.842815	0.0039006
order Clostridiales id.1863	ebi-a-GCST90017095	rs10209007	2	G	C	0.173778	0.0795424	-0.0648492	0.0182427	0.0519037	9.59555e-06	0.211514	0.00181685
order Clostridiales id.1863	ebi-a-GCST90017095	rs10774377	12	G	A	0.732174	-0.0523003	0.0181141	0.0113859	0.044985	3.80899e-06	0.687192	0.00107277
order Clostridiales id.1863	ebi-a-GCST90017095	rs13105690	4	C	T	0.582805	0.0527441	0.0161035	0.011818	0.0385633	9.36807e-06	0.67625	0.00135282
order Clostridiales id.1863	ebi-a-GCST90017095	rs13179700	5	C	T	0.610116	-0.0510953	0.0143101	0.0109569	0.0390276	3.52111e-06	0.713868	0.00124205
order Clostridiales id.1863	ebi-a-GCST90017095	rs1842454	5	G	A	0.0468794	-0.0543676	0.0734556	0.012734	0.0905494	9.91745e-06	0.417239	0.000264144
order Clostridiales id.1863	ebi-a-GCST90017095	rs2273429	14	A	G	0.486373	-0.0726191	0.0142069	0.0153105	0.0384014	4.16869e-06	0.711415	0.00263481
order Clostridiales id.1863	ebi-a-GCST90017095	rs290772	2	G	A	0.19769	0.084254	0.0890921	0.0196297	0.0478793	9.9977e-06	0.0627769	0.00225184
order Clostridiales id.1863	ebi-a-GCST90017095	rs6442336	3	T	C	0.45928	0.0547729	-0.0181741	0.0124169	0.0387816	9.62565e-06	0.639337	0.00149009
order Clostridiales id.1863	ebi-a-GCST90017095	rs6814436	4	C	T	0.853248	-0.0741858	0.0220278	0.0150814	0.0536788	9.06296e-07	0.681539	0.00137826
order Clostridiales id.1863	ebi-a-GCST90017095	rs6815608	4	C	T	0.936811	-0.104089	0.0440798	0.0210883	0.0782508	3.71989e-07	0.573221	0.00128272
order Clostridiales id.1863	ebi-a-GCST90017095	rs6934062	6	G	C	0.372001	0.0522397	-0.0295331	0.0116116	0.0426724	7.0948e-06	0.488882	0.00127507
order Clostridiales id.1863	ebi-a-GCST90017095	rs7269302	20	A	T	0.113525	-0.0965346	-0.0018355	0.0212006	0.0602631	8.84341e-06	0.975702	0.00187566
order Clostridiales id.1863	ebi-a-GCST90017095	rs72915163	18	T	C	0.203668	-0.0580246	-0.0454464	0.0120558	0.0487302	1.39104e-06	0.35102	0.00109212
order Clostridiales id.1863	ebi-a-GCST90017095	rs76767978	3	G	A	0.122451	0.0699806	-0.0790213	0.0156318	0.0603762	8.17561e-06	0.190597	0.00105249
order Clostridiales id.1863	ebi-a-GCST90017095	rs76860606	6	C	G	0.319597	0.094122	0.00866559	0.0225117	0.0437009	8.58163e-06	0.842815	0.00385284
family Rikenellaceae id.967	ebi-a-GCST90016950	rs10217435	9	C	T	0.0520029	-0.0883756	-0.119889	0.0197506	0.0850774	6.50759e-06	0.158782	0.000770068
family Rikenellaceae id.967	ebi-a-GCST90016950	rs10832801	11	A	C	0.210701	-0.0534763	0.0331938	0.0122666	0.0493504	7.50412e-06	0.501193	0.000951176
family Rikenellaceae id.967	ebi-a-GCST90016950	rs1939881	11	G	A	0.270053	-0.105589	-0.0256056	0.0206213	0.0426841	5.64378e-07	0.548583	0.00439549
family Rikenellaceae id.967	ebi-a-GCST90016950	rs2447496	8	A	G	0.699035	0.0549203	0.0259713	0.0121904	0.0447172	6.08611e-06	0.561383	0.00126914
family Rikenellaceae id.967	ebi-a-GCST90016950	rs2833282	21	G	A	0.103621	0.0711137	-0.165323	0.0156966	0.0623019	4.31102e-06	0.00796434	0.000939455
family Rikenellaceae id.967	ebi-a-GCST90016950	rs35909684	8	A	C	0.0802613	-0.0850181	-0.0404874	0.0191539	0.0729857	7.09823e-06	0.579079	0.00106715
family Rikenellaceae id.967	ebi-a-GCST90016950	rs4264350	15	T	C	0.583776	-0.0526393	-0.0131934	0.0108555	0.0387006	1.34831e-06	0.733171	0.00134655
family Rikenellaceae id.967	ebi-a-GCST90016950	rs59663348	18	G	A	0.728496	0.0570915	0.0302912	0.0125048	0.0428702	6.12238e-06	0.479828	0.00128937
family Rikenellaceae id.967	ebi-a-GCST90016950	rs62532512	9	A	C	0.51177	0.0504257	-0.100929	0.0107399	0.0382561	2.76427e-06	0.00833374	0.00127067
family Rikenellaceae id.967	ebi-a-GCST90016950	rs6744030	2	C	T	0.11651	0.0696747	0.0383509	0.0157103	0.0621296	9.31515e-06	0.537055	0.000999413
family Rikenellaceae id.967	ebi-a-GCST90016950	rs67705352	1	T	G	0.297377	-0.0549688	0.0801659	0.0110534	0.0418825	6.57552e-07	0.0556109	0.00126268
family Rikenellaceae id.967	ebi-a-GCST90016950	rs6837275	4	A	G	0.519256	0.0570355	0.0245382	0.011887	0.0388113	1.447e-06	0.527227	0.00162411
family Rikenellaceae id.967	ebi-a-GCST90016950	rs7242694	18	C	T	0.403083	-0.0618674	-0.00354396	0.0134882	0.0403381	5.80711e-06	0.929991	0.00184188
family Rikenellaceae id.967	ebi-a-GCST90016950	rs77885767	14	C	T	0.0132598	-0.156209	0.0489354	0.0336482	0.168508	2.84695e-06	0.771507	0.000638531
family Rikenellaceae id.967	ebi-a-GCST90016950	rs9389714	6	C	T	0.380914	-0.0636841	0.0160543	0.0143416	0.0395923	8.79063e-06	0.685117	0.0019128
family Rikenellaceae id.967	ebi-a-GCST90016950	rs9603208	13	G	T	0.363324	0.0821173	-0.0161071	0.0159596	0.0394411	1.91801e-07	0.682993	0.00311969
order Bacillales id.1674	ebi-a-GCST90017091	rs10233278	7	T	C	0.446028	-0.116319	0.0421925	0.0248527	0.0387496	3.508e-06	0.27622	0.00668623
order Bacillales id.1674	ebi-a-GCST90017091	rs10410917	19	C	T	0.385535	-0.11471	0.00664157	0.0250025	0.0392737	5.57353e-06	0.86571	0.00623438
order Bacillales id.1674	ebi-a-GCST90017091	rs11034576	11	A	G	0.0247027	0.205765	-0.0594521	0.0453311	0.123546	8.85972e-06	0.630365	0.00204011
order Bacillales id.1674	ebi-a-GCST90017091	rs11207728	1	A	G	0.914432	0.14455	0.107397	0.0316912	0.0685576	5.73456e-06	0.117227	0.00326986
order Bacillales id.1674	ebi-a-GCST90017091	rs11844714	14	A	G	0.433269	-0.143245	0.0306382	0.0320272	0.0383064	5.06209e-06	0.423816	0.0100768
order Bacillales id.1674	ebi-a-GCST90017091	rs12522021	5	T	A	0.475373	0.174339	-0.00190787	0.0400515	0.0392562	7.60221e-06	0.961238	0.0151602
order Bacillales id.1674	ebi-a-GCST90017091	rs1287018	20	G	A	0.324467	0.141125	0.0268488	0.0319309	0.0437998	9.87097e-06	0.539883	0.00873082
order Bacillales id.1674	ebi-a-GCST90017091	rs4617108	7	G	A	0.885373	-0.248861	0.058641	0.0525929	0.0642927	1.97506e-06	0.36172	0.0125706
order Bacillales id.1674	ebi-a-GCST90017091	rs62640857	12	A	G	0.054563	0.148238	0.049327	0.0326455	0.0869323	4.49262e-06	0.57043	0.00226715
order Bacillales id.1674	ebi-a-GCST90017091	rs74887130	21	C	G	0.295191	-0.192166	-0.0404374	0.0358817	0.0439325	1.16118e-07	0.357341	0.0153659
genus Eubacterium rectale group id.14374	ebi-a-GCST90017003	rs10248854	7	C	A	0.150484	-0.0527827	-0.0191177	0.0113464	0.0542084	4.20678e-06	0.724336	0.00071232
genus Eubacterium rectale group id.14374	ebi-a-GCST90017003	rs10797540	1	A	G	0.412871	0.0503179	-0.0414829	0.0108389	0.038643	3.53387e-06	0.283051	0.0012275
genus Eubacterium rectale group id.14374	ebi-a-GCST90017003	rs10892089	11	C	G	0.129377	-0.0635522	-0.0544287	0.0140072	0.058277	6.21828e-06	0.350322	0.000909868
genus Eubacterium rectale group id.14374	ebi-a-GCST90017003	rs16960159	18	C	G	0.00669718	-0.156596	0.278441	0.0336234	0.235223	4.10129e-06	0.23652	0.000326261
genus Eubacterium rectale group id.14374	ebi-a-GCST90017003	rs2884897	11	A	G	0.062866	-0.129364	0.0896453	0.0289021	0.0787436	6.44421e-06	0.254934	0.00197185
genus Eubacterium rectale group id.14374	ebi-a-GCST90017003	rs314726	2	T	C	0.753293	0.0528824	-0.0983512	0.0109486	0.0442365	1.37965e-06	0.0261951	0.00103944
genus Eubacterium rectale group id.14374	ebi-a-GCST90017003	rs35398954	15	A	G	0.0877486	-0.0901402	-0.0211958	0.0174602	0.0675514	5.39946e-07	0.753694	0.00130083
genus Eubacterium rectale group id.14374	ebi-a-GCST90017003	rs3980709	1	A	T	0.399624	-0.0622701	-0.00855166	0.0140572	0.0394559	6.8552e-06	0.828411	0.00186065
genus Eubacterium rectale group id.14374	ebi-a-GCST90017003	rs62547233	9	A	G	0.273846	0.0536319	-0.00467739	0.0120201	0.0446294	9.89829e-06	0.91653	0.00114396
genus Ruminococcaceae UCG011 id.11368	ebi-a-GCST90017059	rs10274562	7	C	T	0.722428	0.110917	-0.0205322	0.0244556	0.0443793	6.49606e-06	0.643613	0.00493397
genus Ruminococcaceae UCG011 id.11368	ebi-a-GCST90017059	rs12636310	3	G	A	0.207293	0.132725	-0.0721353	0.0282037	0.0475772	2.81235e-06	0.129475	0.00578939
genus Ruminococcaceae UCG011 id.11368	ebi-a-GCST90017059	rs12724320	1	C	T	0.096544	-0.120881	0.0159867	0.0249229	0.0644888	1.51985e-06	0.804212	0.00254905
genus Ruminococcaceae UCG011 id.11368	ebi-a-GCST90017059	rs1416041	6	A	C	0.16149	-0.182339	0.029569	0.0339898	0.0518519	7.04417e-08	0.568502	0.00900416
genus Ruminococcaceae UCG011 id.11368	ebi-a-GCST90017059	rs2729556	7	T	C	0.256161	0.109097	0.00671476	0.0233699	0.0470267	3.18676e-06	0.886459	0.00453573
genus Ruminococcaceae UCG011 id.11368	ebi-a-GCST90017059	rs4490371	3	T	C	0.136355	-0.111816	0.105214	0.0248963	0.0558338	7.74622e-06	0.0595086	0.00294472
genus Ruminococcaceae UCG011 id.11368	ebi-a-GCST90017059	rs9729514	1	G	A	0.923572	-0.184934	-0.00318621	0.0394616	0.0719854	2.36772e-06	0.964696	0.00482822
genus Lachnoclostridium id.11308	ebi-a-GCST90017020	rs1031599	3	T	G	0.608815	0.078627	0.00846188	0.0175644	0.0392962	6.31379e-06	0.829505	0.0029447
genus Lachnoclostridium id.11308	ebi-a-GCST90017020	rs12566975	1	T	C	0.423828	-0.0468097	-0.000951452	0.0105787	0.0385609	9.57194e-06	0.980315	0.00107015
genus Lachnoclostridium id.11308	ebi-a-GCST90017020	rs1528479	2	A	G	0.692905	0.0497799	-0.000247189	0.0111919	0.0442151	9.63984e-06	0.995539	0.00105459
genus Lachnoclostridium id.11308	ebi-a-GCST90017020	rs1997204	12	C	T	0.999367	0.108075	0.925694	0.0242022	0.75068	5.97077e-06	0.217524	1.47778e-05
genus Lachnoclostridium id.11308	ebi-a-GCST90017020	rs2385421	18	A	G	0.154288	0.0746186	0.00944045	0.0180734	0.0536984	7.13724e-06	0.860447	0.00145304
genus Lachnoclostridium id.11308	ebi-a-GCST90017020	rs3821998	4	C	A	0.13039	-0.0864066	-0.0495355	0.0192519	0.0573266	6.72048e-06	0.387536	0.00169314
genus Lachnoclostridium id.11308	ebi-a-GCST90017020	rs4738679	8	A	G	0.81737	0.0520267	0.0502947	0.011404	0.0499094	4.41754e-06	0.313588	0.000808115
genus Lachnoclostridium id.11308	ebi-a-GCST90017020	rs6112314	20	A	C	0.549989	-0.0561715	0.0520112	0.0108174	0.0381721	2.43215e-07	0.173026	0.00156185
genus Lachnoclostridium id.11308	ebi-a-GCST90017020	rs615997	3	T	C	0.808597	0.0511752	0.0201205	0.0106491	0.0484771	2.0268e-06	0.678104	0.000810644
genus Lachnoclostridium id.11308	ebi-a-GCST90017020	rs62028349	16	G	C	0.547286	0.0469989	-0.0300902	0.0105971	0.0383276	9.17044e-06	0.432406	0.00109457
genus Lachnoclostridium id.11308	ebi-a-GCST90017020	rs72829893	17	G	T	0.0191299	0.117472	0.366481	0.0268103	0.152581	5.57763e-06	0.016311	0.000517873
genus Lachnoclostridium id.11308	ebi-a-GCST90017020	rs78068103	17	A	G	0.598431	0.0886199	0.0483794	0.0194248	0.0449542	3.66522e-06	0.28184	0.00377456
genus Lachnoclostridium id.11308	ebi-a-GCST90017020	rs789029	18	C	T	0.296398	-0.0641288	-0.096418	0.0137974	0.0430121	3.75327e-06	0.0249845	0.00171529
unknown genus id.2041	ebi-a-GCST90017083	rs1032598	1	G	A	0.201407	-0.0886426	-0.00169007	0.0189039	0.0474425	4.07587e-06	0.971583	0.00252764
unknown genus id.2041	ebi-a-GCST90017083	rs1962916	8	G	A	0.706663	-0.0737876	0.031101	0.0162232	0.0418244	6.13847e-06	0.457112	0.00225723
unknown genus id.2041	ebi-a-GCST90017083	rs2336448	12	T	C	0.84765	0.0773742	0.0347991	0.0160883	0.0536027	1.42899e-06	0.516206	0.00154626
unknown genus id.2041	ebi-a-GCST90017083	rs249459	5	A	G	0.283909	0.0737341	0.00850497	0.0165018	0.0426961	8.12307e-06	0.842108	0.00221062
unknown genus id.2041	ebi-a-GCST90017083	rs2651663	12	A	G	0.450737	-0.0762556	-0.106932	0.0168635	0.0411931	5.64144e-06	0.00943496	0.00287923
unknown genus id.2041	ebi-a-GCST90017083	rs35703006	8	G	T	0.331988	0.0926669	0.0111028	0.0190779	0.0408358	9.00762e-07	0.785706	0.00380878
unknown genus id.2041	ebi-a-GCST90017083	rs553072	6	G	A	0.118935	0.109193	-0.0197743	0.0230198	0.0595137	3.69097e-06	0.739689	0.00249883
unknown genus id.2041	ebi-a-GCST90017083	rs6514318	20	T	C	0.0223529	0.128198	0.128674	0.0281765	0.131764	5.37675e-06	0.328796	0.000718304
unknown genus id.2041	ebi-a-GCST90017083	rs921383	11	G	A	0.782012	0.0723153	-0.0986876	0.0159706	0.0459258	7.72894e-06	0.0316461	0.00178294
unknown genus id.2755	ebi-a-GCST90017085	rs1035406	5	G	A	0.271593	-0.111241	0.0337595	0.025156	0.0445703	9.17529e-06	0.448784	0.00489612
unknown genus id.2755	ebi-a-GCST90017085	rs11630875	15	T	C	0.227688	0.0925877	-0.0528448	0.0204021	0.0456864	6.93474e-06	0.247401	0.00301488
unknown genus id.2755	ebi-a-GCST90017085	rs12977163	19	G	C	0.230466	0.0744853	-0.0305559	0.0163909	0.0481501	5.36155e-06	0.525692	0.00196791
unknown genus id.2755	ebi-a-GCST90017085	rs1549633	5	A	C	0.342499	0.101844	0.0315857	0.0219252	0.0423186	3.39602e-06	0.45544	0.0046715
unknown genus id.2755	ebi-a-GCST90017085	rs2074723	7	T	C	0.156468	0.166302	-0.0678578	0.0375751	0.0521103	8.75347e-06	0.19285	0.00730049
unknown genus id.2755	ebi-a-GCST90017085	rs3730086	5	A	G	0.129796	0.0806746	-0.0861648	0.0180043	0.0566459	8.64769e-06	0.128232	0.00147023
unknown genus id.2755	ebi-a-GCST90017085	rs3754624	2	C	T	0.350896	0.0964478	-0.0856682	0.0200589	0.0402288	2.15695e-06	0.0332109	0.00423748
unknown genus id.2755	ebi-a-GCST90017085	rs55876211	3	C	T	0.262235	-0.0914764	0.0374478	0.0196919	0.0437787	2.86655e-06	0.392336	0.00323785
unknown genus id.2755	ebi-a-GCST90017085	rs7098347	10	G	A	0.0462895	0.0705089	0.0419676	0.0158542	0.0916711	7.36478e-06	0.647092	0.000438952
unknown genus id.2755	ebi-a-GCST90017085	rs74354280	4	C	T	0.346234	-0.0903316	-0.000508162	0.0205472	0.041807	8.70062e-06	0.990302	0.00369404
unknown genus id.2755	ebi-a-GCST90017085	rs9813022	3	A	G	0.675849	-0.0822797	0.037151	0.016401	0.040805	5.10258e-07	0.362583	0.00296628
family Rhodospirillaceae id.2717	ebi-a-GCST90016949	rs1035406	5	G	A	0.271593	-0.11354	0.0337595	0.0250863	0.0445703	5.84454e-06	0.448784	0.00510059
family Rhodospirillaceae id.2717	ebi-a-GCST90016949	rs11591293	10	G	T	0.0421219	0.0743184	0.0589856	0.0158724	0.0978337	2.67147e-06	0.546564	0.000445698
family Rhodospirillaceae id.2717	ebi-a-GCST90016949	rs12977163	19	G	C	0.230466	0.0730952	-0.0305559	0.0163491	0.0481501	7.62588e-06	0.525692	0.00189514
family Rhodospirillaceae id.2717	ebi-a-GCST90016949	rs1549633	5	A	C	0.342499	0.0999312	0.0315857	0.0218634	0.0423186	4.70392e-06	0.45544	0.00449767
family Rhodospirillaceae id.2717	ebi-a-GCST90016949	rs1923415	6	A	G	0.0170758	-0.0999238	-0.114479	0.0227326	0.146728	9.63696e-06	0.435264	0.000335173
family Rhodospirillaceae id.2717	ebi-a-GCST90016949	rs3754624	2	C	T	0.350896	0.0971389	-0.0856682	0.0200064	0.0402288	1.71479e-06	0.0332109	0.00429842
family Rhodospirillaceae id.2717	ebi-a-GCST90016949	rs4278423	10	T	C	0.160324	0.107529	0.031788	0.0235725	0.0516296	3.12018e-06	0.538096	0.00311309
family Rhodospirillaceae id.2717	ebi-a-GCST90016949	rs55876211	3	C	T	0.262235	-0.0911851	0.0374478	0.0196395	0.0437787	2.86682e-06	0.392336	0.00321726
family Rhodospirillaceae id.2717	ebi-a-GCST90016949	rs6679026	1	T	C	0.00469984	0.111984	0.157397	0.0251088	0.299021	9.94672e-06	0.598627	0.000117322
family Rhodospirillaceae id.2717	ebi-a-GCST90016949	rs72714493	1	A	G	0.130545	0.0816858	0.0295286	0.0180791	0.058039	7.3492e-06	0.610911	0.00151471
family Rhodospirillaceae id.2717	ebi-a-GCST90016949	rs74354280	4	C	T	0.346234	-0.0911896	-0.000508162	0.0204907	0.041807	6.67298e-06	0.990302	0.00376455
family Rhodospirillaceae id.2717	ebi-a-GCST90016949	rs9813022	3	A	G	0.675849	-0.0842444	0.037151	0.0163583	0.040805	2.53122e-07	0.362583	0.00310963
order Rhodospirillales id.2667	ebi-a-GCST90017106	rs1035406	5	G	A	0.271593	-0.114725	0.0337595	0.0247994	0.0445703	4.07165e-06	0.448784	0.00520761
order Rhodospirillales id.2667	ebi-a-GCST90017106	rs11591293	10	G	T	0.0421219	0.0722755	0.0589856	0.0158186	0.0978337	4.68533e-06	0.546564	0.000421532
order Rhodospirillales id.2667	ebi-a-GCST90017106	rs11630875	15	T	C	0.227688	0.0945198	-0.0528448	0.0202139	0.0456864	3.70382e-06	0.247401	0.00314202
order Rhodospirillales id.2667	ebi-a-GCST90017106	rs1549633	5	A	C	0.342499	0.0996735	0.0315857	0.0216667	0.0423186	3.88025e-06	0.45544	0.00447451
order Rhodospirillales id.2667	ebi-a-GCST90017106	rs3730086	5	A	G	0.129796	0.0800354	-0.0861648	0.0178737	0.0566459	7.98252e-06	0.128232	0.00144703
order Rhodospirillales id.2667	ebi-a-GCST90017106	rs3754624	2	C	T	0.350896	0.094128	-0.0856682	0.0198389	0.0402288	2.68368e-06	0.0332109	0.00403609
order Rhodospirillales id.2667	ebi-a-GCST90017106	rs4278423	10	T	C	0.160324	0.105215	0.031788	0.0233778	0.0516296	3.98043e-06	0.538096	0.00298054
order Rhodospirillales id.2667	ebi-a-GCST90017106	rs55876211	3	C	T	0.262235	-0.0865002	0.0374478	0.0195197	0.0437787	7.87318e-06	0.392336	0.00289516
order Rhodospirillales id.2667	ebi-a-GCST90017106	rs77304857	4	C	A	0.257205	-0.0997433	-0.0406633	0.0222165	0.0436267	6.02033e-06	0.351298	0.00380142
order Rhodospirillales id.2667	ebi-a-GCST90017106	rs9813022	3	A	G	0.675849	-0.0830794	0.037151	0.0162642	0.040805	3.07213e-07	0.362583	0.00302422
genus Olsenella id.822	ebi-a-GCST90017035	rs1035588	2	A	G	0.603497	-0.108148	-0.0430365	0.0236848	0.038829	4.85501e-06	0.267707	0.00559743
genus Olsenella id.822	ebi-a-GCST90017035	rs17148768	10	G	A	0.0466149	0.140434	0.109879	0.0295602	0.0899345	2.19842e-06	0.221798	0.00175294
genus Olsenella id.822	ebi-a-GCST90017035	rs2759329	1	A	G	0.795483	0.111131	-0.0296877	0.0237218	0.0473114	3.43202e-06	0.530333	0.00401847
genus Olsenella id.822	ebi-a-GCST90017035	rs6046522	20	C	T	0.774903	0.122938	-0.0630984	0.0269928	0.045739	4.48456e-06	0.167731	0.00527253
genus Olsenella id.822	ebi-a-GCST90017035	rs61090148	4	A	G	0.409489	-0.104783	-0.040738	0.0231343	0.0396693	6.43724e-06	0.304449	0.00530985
genus Olsenella id.822	ebi-a-GCST90017035	rs72691585	9	C	A	0.213062	-0.249079	-0.0792861	0.0520814	0.0476564	2.95291e-06	0.0961723	0.0208042
genus Olsenella id.822	ebi-a-GCST90017035	rs7540303	1	C	T	0.462386	0.108044	-0.0195095	0.023638	0.0380617	5.32023e-06	0.608247	0.00580372
genus Olsenella id.822	ebi-a-GCST90017035	rs8066522	17	A	G	0.65577	0.106529	-0.00795292	0.0240379	0.039877	9.70085e-06	0.841921	0.00512349
genus Olsenella id.822	ebi-a-GCST90017035	rs9460691	6	C	A	0.192815	0.119966	0.0384702	0.0268645	0.0498134	7.2835e-06	0.439946	0.00447982
class Deltaproteobacteria id.3087	ebi-a-GCST90016915	rs1035691	11	G	A	0.994705	0.055176	-0.000362877	0.0121602	0.2599	9.65162e-06	0.998886	3.20694e-05
class Deltaproteobacteria id.3087	ebi-a-GCST90016915	rs112381107	9	C	T	0.0605632	0.206594	-0.0364365	0.0456908	0.0793309	4.63052e-06	0.64602	0.00485671
class Deltaproteobacteria id.3087	ebi-a-GCST90016915	rs11599763	10	C	T	0.258255	0.0544219	0.0816721	0.0117397	0.0487197	3.94121e-06	0.0936656	0.0011347
class Deltaproteobacteria id.3087	ebi-a-GCST90016915	rs16851319	1	G	C	0.248239	-0.0705516	0.0431919	0.0150849	0.0486195	5.67884e-06	0.374344	0.00185778
class Deltaproteobacteria id.3087	ebi-a-GCST90016915	rs17084793	18	G	A	0.0968794	-0.0710762	0.00241226	0.015953	0.0690627	5.6863e-06	0.972137	0.000884007
class Deltaproteobacteria id.3087	ebi-a-GCST90016915	rs17791387	9	A	G	0.114561	-0.0735881	0.0503869	0.0154246	0.0596888	1.60221e-06	0.39858	0.0010986
class Deltaproteobacteria id.3087	ebi-a-GCST90016915	rs2692012	1	G	A	0.768075	-0.110335	-0.0323092	0.0253336	0.0517228	3.14188e-06	0.532193	0.00433718
class Deltaproteobacteria id.3087	ebi-a-GCST90016915	rs2838334	21	G	A	0.238883	0.0561722	0.0546795	0.0124124	0.0469442	5.44553e-06	0.244109	0.00114739
class Deltaproteobacteria id.3087	ebi-a-GCST90016915	rs3935584	2	C	T	0.943876	-0.0523484	-0.0861573	0.011566	0.0824074	7.50119e-06	0.29579	0.000290336
class Deltaproteobacteria id.3087	ebi-a-GCST90016915	rs4506934	17	C	T	0.140485	-0.0936514	-0.0927265	0.02012	0.0570331	3.58889e-06	0.103984	0.00211808
class Deltaproteobacteria id.3087	ebi-a-GCST90016915	rs55744759	8	A	G	0.123005	-0.0779693	0.0428669	0.0170738	0.0575322	7.31375e-06	0.456215	0.00131159
class Deltaproteobacteria id.3087	ebi-a-GCST90016915	rs6058181	20	C	T	0.0480526	0.0825716	0.0362792	0.0165958	0.0884043	3.39555e-07	0.681528	0.000623765
class Deltaproteobacteria id.3087	ebi-a-GCST90016915	rs62020470	15	A	G	0.211142	-0.0585411	0.0314688	0.0129358	0.0465486	4.85087e-06	0.499014	0.00114163
class Deltaproteobacteria id.3087	ebi-a-GCST90016915	rs9928243	16	C	A	0.337163	-0.0538457	-0.0316208	0.0117718	0.0402894	5.02077e-06	0.432546	0.00129592
family Lachnospiraceae id.1987	ebi-a-GCST90016940	rs10402491	19	C	T	0.319524	0.0661701	0.0526201	0.014851	0.0412486	7.58351e-06	0.202068	0.00190401
family Lachnospiraceae id.1987	ebi-a-GCST90016940	rs112040820	17	A	G	0.0192533	0.0549584	-0.0574872	0.0117086	0.160559	2.41835e-06	0.720311	0.000114067
family Lachnospiraceae id.1987	ebi-a-GCST90016940	rs11755180	6	C	G	0.564418	-0.049227	0.0703108	0.0104894	0.0383679	2.6898e-06	0.0668713	0.00119154
family Lachnospiraceae id.1987	ebi-a-GCST90016940	rs11841382	13	G	T	0.384398	-0.0718128	-0.0183513	0.017462	0.0391257	9.57767e-06	0.639046	0.0024407
family Lachnospiraceae id.1987	ebi-a-GCST90016940	rs11979110	7	T	C	0.301704	-0.0500924	0.0398153	0.0105069	0.0415274	1.81844e-06	0.337674	0.00105729
family Lachnospiraceae id.1987	ebi-a-GCST90016940	rs1205443	20	A	G	0.340096	0.0501415	-0.0111409	0.0112157	0.0444432	7.28836e-06	0.802064	0.00112851
family Lachnospiraceae id.1987	ebi-a-GCST90016940	rs12562372	1	G	T	0.609514	-0.0515295	0.0582801	0.01067	0.0463423	1.42945e-06	0.208536	0.00126395
family Lachnospiraceae id.1987	ebi-a-GCST90016940	rs12760724	1	A	C	0.519131	-0.0484566	-0.0113163	0.0107934	0.0380764	7.26742e-06	0.766314	0.0011723
family Lachnospiraceae id.1987	ebi-a-GCST90016940	rs13005175	2	G	A	0.029322	-0.0993483	-0.0070831	0.0218395	0.126263	8.37067e-06	0.955264	0.000561849
family Lachnospiraceae id.1987	ebi-a-GCST90016940	rs2159863	4	A	G	0.167467	-0.0585831	-0.0481454	0.0128742	0.051126	3.69556e-06	0.346347	0.000956986
family Lachnospiraceae id.1987	ebi-a-GCST90016940	rs2910921	5	C	T	0.902684	-0.160302	-0.0635437	0.035832	0.0687461	8.41977e-06	0.355318	0.00451469
family Lachnospiraceae id.1987	ebi-a-GCST90016940	rs3127230	10	C	T	0.188173	-0.0503537	0.00844026	0.0112201	0.048594	6.20326e-06	0.86211	0.000774664
family Lachnospiraceae id.1987	ebi-a-GCST90016940	rs7359994	19	C	T	0.912269	0.0503142	0.0345582	0.0112482	0.0673521	5.35895e-06	0.607883	0.000405217
family Lachnospiraceae id.1987	ebi-a-GCST90016940	rs79086868	9	T	C	0.0352643	0.0776723	0.0264995	0.0164472	0.113585	3.01426e-06	0.815527	0.000410493
family Lachnospiraceae id.1987	ebi-a-GCST90016940	rs959845	4	T	C	0.768163	0.0493666	-0.025433	0.0107801	0.0497994	5.16952e-06	0.609554	0.000868026
family Lachnospiraceae id.1987	ebi-a-GCST90016940	rs9929145	16	G	A	0.0205282	-0.125721	0.233611	0.0245233	0.149021	2.83596e-07	0.116966	0.000635607
family Family XIII id.1957	ebi-a-GCST90016939	rs10404377	19	A	C	0.37912	0.0503183	-0.0608785	0.011165	0.0429829	6.99021e-06	0.156675	0.00119197
family Family XIII id.1957	ebi-a-GCST90016939	rs12643275	4	A	T	0.540885	-0.0550907	-0.00775169	0.0116474	0.0405213	2.41524e-06	0.848291	0.00150735
family Family XIII id.1957	ebi-a-GCST90016939	rs12904405	15	A	G	0.158259	-0.0851896	-0.0761614	0.0192688	0.0527945	7.67414e-06	0.149133	0.00193353
family Family XIII id.1957	ebi-a-GCST90016939	rs1887048	1	G	A	0.226364	0.0579979	-0.00209129	0.0129602	0.0521473	9.65384e-06	0.968011	0.00117814
family Family XIII id.1957	ebi-a-GCST90016939	rs1999289	21	A	T	0.590746	-0.0637366	0.0708487	0.013927	0.0415257	2.53805e-06	0.0879812	0.00196427
family Family XIII id.1957	ebi-a-GCST90016939	rs3098182	15	T	G	0.559047	-0.0508511	-0.0763965	0.011014	0.0384526	4.04027e-06	0.0469472	0.00127489
family Family XIII id.1957	ebi-a-GCST90016939	rs482905	1	G	T	0.317676	0.0596528	0.0675177	0.012717	0.0410301	3.72349e-06	0.0998527	0.00154265
family Family XIII id.1957	ebi-a-GCST90016939	rs6501525	17	A	G	0.0954431	0.0561559	0.0840301	0.0115587	0.0745563	1.23726e-06	0.259713	0.000544504
family Family XIII id.1957	ebi-a-GCST90016939	rs6797051	3	C	T	0.0519451	-0.0805985	-0.0182379	0.0171364	0.0861148	4.89283e-06	0.832274	0.000639826
family Family XIII id.1957	ebi-a-GCST90016939	rs7076829	10	T	A	0.117939	-0.0516394	0.022995	0.0112313	0.068698	4.76091e-06	0.737831	0.000554815
family Family XIII id.1957	ebi-a-GCST90016939	rs7514702	1	T	C	0.386186	-0.0663236	-0.0183781	0.0141626	0.0390133	3.91643e-06	0.637589	0.00208545
genus Slackia id.825	ebi-a-GCST90017069	rs10409783	19	G	A	0.827803	-0.0950828	-0.0286776	0.0211239	0.0504464	7.69591e-06	0.569712	0.00257743
genus Slackia id.825	ebi-a-GCST90017069	rs112764253	7	T	A	0.00218295	0.194714	-0.0830459	0.0411598	0.462746	3.39571e-06	0.857574	0.000165165
genus Slackia id.825	ebi-a-GCST90017069	rs12440440	15	A	G	0.248176	0.0901934	-0.114447	0.0190582	0.0438893	2.62869e-06	0.00911696	0.00303568
genus Slackia id.825	ebi-a-GCST90017069	rs13339230	16	C	G	0.00308327	0.147055	0.0637269	0.0330635	0.348749	7.42027e-06	0.85501	0.000132941
genus Slackia id.825	ebi-a-GCST90017069	rs16894137	8	C	T	0.200818	-0.122792	0.051616	0.0263047	0.0478548	2.71181e-06	0.280768	0.0048397
genus Slackia id.825	ebi-a-GCST90017069	rs35156985	7	T	C	0.228035	-0.155709	-0.00822139	0.0348085	0.0504265	8.05954e-06	0.870489	0.00853604
genus Slackia id.825	ebi-a-GCST90017069	rs4492265	7	G	A	0.674904	0.0905757	-0.0147066	0.0191658	0.0409733	2.40924e-06	0.719648	0.00360004
genus Slackia id.825	ebi-a-GCST90017069	rs8901	17	C	T	0.645607	0.0934594	-0.0289076	0.0186813	0.0396266	6.07002e-07	0.465697	0.00399696
genus Lactococcus id.1851	ebi-a-GCST90017031	rs10417872	19	G	T	0.347951	-0.118306	0.0030237	0.024522	0.0404049	1.28677e-06	0.940346	0.006351
genus Lactococcus id.1851	ebi-a-GCST90017031	rs12621813	2	G	A	0.575598	0.108423	-0.0125901	0.0239978	0.038967	6.6083e-06	0.746622	0.00574341
genus Lactococcus id.1851	ebi-a-GCST90017031	rs17168302	7	G	A	0.255921	0.191857	0.0377453	0.0424761	0.0453935	6.28608e-06	0.405683	0.0140188
genus Lactococcus id.1851	ebi-a-GCST90017031	rs2293361	2	C	T	0.240879	-0.199221	0.00136624	0.0430969	0.0442738	1.39592e-06	0.975382	0.0145148
genus Lactococcus id.1851	ebi-a-GCST90017031	rs34757988	18	G	C	0.208937	0.122294	-0.0240884	0.0228976	0.0471433	8.95035e-08	0.609378	0.00494387
genus Lactococcus id.1851	ebi-a-GCST90017031	rs4766997	12	C	T	0.358573	0.114599	0.022988	0.023839	0.0398207	2.06144e-06	0.563745	0.00604111
genus Lactococcus id.1851	ebi-a-GCST90017031	rs55910161	10	C	T	0.106225	0.146426	0.0232901	0.0307367	0.0643517	2.36211e-06	0.717413	0.00407119
genus Lactococcus id.1851	ebi-a-GCST90017031	rs6674304	1	C	T	0.0887345	0.200758	-0.07251	0.0442121	0.0669358	6.1776e-06	0.278685	0.00651798
genus Lactococcus id.1851	ebi-a-GCST90017031	rs757872	22	C	G	0.720547	-0.140799	0.0456924	0.027582	0.0473475	4.36878e-07	0.334523	0.00798363
genus Lactococcus id.1851	ebi-a-GCST90017031	rs7992246	13	C	T	0.46985	-0.104232	-0.0365771	0.0230786	0.0385749	4.44723e-06	0.343023	0.0054124
genus Fusicatenibacter id.11305	ebi-a-GCST90017011	rs10439674	21	A	G	0.486548	-0.0572129	0.060459	0.0130007	0.0384184	7.68493e-06	0.115557	0.00163547
genus Fusicatenibacter id.11305	ebi-a-GCST90017011	rs167879	20	T	C	0.979382	0.0659543	-0.144951	0.0148763	0.14238	5.86894e-06	0.308649	0.000175677
genus Fusicatenibacter id.11305	ebi-a-GCST90017011	rs1864685	17	A	C	0.0627367	-0.0494799	0.0613745	0.0108105	0.0784947	4.96158e-06	0.434277	0.000287919
genus Fusicatenibacter id.11305	ebi-a-GCST90017011	rs2039204	9	A	T	0.400949	0.0497415	0.00153582	0.0107941	0.0390836	3.94176e-06	0.968654	0.00118856
genus Fusicatenibacter id.11305	ebi-a-GCST90017011	rs206581	18	A	G	0.263411	-0.0568339	0.0246778	0.0127894	0.0431205	8.95757e-06	0.56712	0.00125344
genus Fusicatenibacter id.11305	ebi-a-GCST90017011	rs2132128	8	G	A	0.0512404	-0.0771914	-0.0178329	0.0160344	0.102247	1.07686e-06	0.861544	0.000579344
genus Fusicatenibacter id.11305	ebi-a-GCST90017011	rs4378146	1	A	C	0.164265	-0.0616691	0.0424236	0.0125259	0.0512604	7.20444e-07	0.407892	0.00104419
genus Fusicatenibacter id.11305	ebi-a-GCST90017011	rs6515626	20	G	A	0.064047	0.141575	-0.0136494	0.0313559	0.0823226	7.28652e-06	0.868311	0.00240301
genus Fusicatenibacter id.11305	ebi-a-GCST90017011	rs704418	3	C	T	0.99369	-0.0739124	-0.324857	0.0151073	0.241559	7.77428e-07	0.178678	6.85086e-05
genus Fusicatenibacter id.11305	ebi-a-GCST90017011	rs73103914	12	A	G	0.234381	-0.0597324	-0.0799889	0.0134458	0.0449609	8.29564e-06	0.0752264	0.00128052
genus Fusicatenibacter id.11305	ebi-a-GCST90017011	rs792108	2	C	T	0.541662	0.0508345	0.0287335	0.0113843	0.038398	8.49533e-06	0.454274	0.0012831
genus Fusicatenibacter id.11305	ebi-a-GCST90017011	rs8063430	16	T	C	0.149681	-0.104026	-0.0471484	0.022217	0.0530647	4.9289e-06	0.374268	0.00275462
genus Fusicatenibacter id.11305	ebi-a-GCST90017011	rs9905659	17	G	A	0.269912	-0.061617	0.0315547	0.0136576	0.0427731	7.30988e-06	0.460683	0.00149633
unknown genus id.1868	ebi-a-GCST90017081	rs1044939	12	C	T	0.0949386	0.109022	-0.0191374	0.0242017	0.0642523	7.01698e-06	0.765819	0.00204258
unknown genus id.1868	ebi-a-GCST90017081	rs11709800	3	T	C	0.245603	0.0879804	0.0255954	0.016634	0.045546	1.48235e-07	0.574138	0.00286837
unknown genus id.1868	ebi-a-GCST90017081	rs12634544	3	T	C	0.258553	-0.0813051	0.0440494	0.015882	0.0432964	2.60321e-07	0.308967	0.00253452
unknown genus id.1868	ebi-a-GCST90017081	rs12930556	16	C	T	0.595437	0.064211	0.0631869	0.0139816	0.0386249	4.54297e-06	0.101859	0.00198642
unknown genus id.1868	ebi-a-GCST90017081	rs3010848	1	G	A	0.451062	-0.0696728	0.0127395	0.0146631	0.0382939	1.78295e-06	0.739377	0.0024039
unknown genus id.1868	ebi-a-GCST90017081	rs35947731	7	C	T	0.0248318	-0.131218	-0.0716903	0.0288407	0.120497	5.43188e-06	0.551873	0.000833882
unknown genus id.1868	ebi-a-GCST90017081	rs4848741	2	G	A	0.883343	0.0682414	-0.0412407	0.0149403	0.0597396	5.52764e-06	0.48998	0.000959767
unknown genus id.1868	ebi-a-GCST90017081	rs6595770	5	T	G	0.437368	0.0851224	-0.0496034	0.01769	0.0388874	1.98226e-06	0.20211	0.00356606
genus Eubacterium nodatum group id.11297	ebi-a-GCST90017001	rs10458299	7	T	C	0.000306717	-0.187753	0.170485	0.041969	1.16839	8.3672e-06	0.883989	2.16176e-05
genus Eubacterium nodatum group id.11297	ebi-a-GCST90017001	rs11006576	10	A	G	0.478998	-0.110167	-0.0230295	0.024593	0.0418712	7.98656e-06	0.582314	0.00605768
genus Eubacterium nodatum group id.11297	ebi-a-GCST90017001	rs113893692	9	C	T	0.197042	-0.185107	0.0123752	0.0403573	0.051654	5.75705e-06	0.810657	0.0108424
genus Eubacterium nodatum group id.11297	ebi-a-GCST90017001	rs61841040	10	G	T	0.439168	0.160621	0.053329	0.0341609	0.03898	3.56139e-06	0.171277	0.0127086
genus Eubacterium nodatum group id.11297	ebi-a-GCST90017001	rs6818880	4	G	A	0.704469	0.110081	0.0204624	0.0245964	0.0425747	7.82546e-06	0.630784	0.00504568
genus Eubacterium nodatum group id.11297	ebi-a-GCST90017001	rs77910827	9	C	T	0.0323718	0.201788	-0.0491556	0.0413568	0.111142	9.05378e-07	0.658288	0.00255092
genus Eubacterium nodatum group id.11297	ebi-a-GCST90017001	rs7827125	8	C	T	0.610659	0.1223	0.0167805	0.0271331	0.0397975	7.17348e-06	0.673282	0.00711233
genus Eubacterium nodatum group id.11297	ebi-a-GCST90017001	rs7880204	1	T	C	0.206136	-0.125454	0.0420353	0.0275303	0.0480546	6.8388e-06	0.381716	0.00515109
genus Eubacterium nodatum group id.11297	ebi-a-GCST90017001	rs9425984	1	T	C	0.089764	-0.130234	0.0706575	0.0292347	0.0690124	7.20676e-06	0.305912	0.00277163
genus Adlercreutzia id.812	ebi-a-GCST90016960	rs1046175	10	G	C	0.973995	-0.112758	0.0964309	0.0255994	0.121004	6.35887e-06	0.425495	0.000644078
genus Adlercreutzia id.812	ebi-a-GCST90016960	rs11604400	11	C	T	0.00201067	-0.102524	0.355121	0.0234834	0.441596	9.74473e-06	0.421296	4.2184e-05
genus Adlercreutzia id.812	ebi-a-GCST90016960	rs12522517	5	A	T	0.178846	-0.104884	-0.0368004	0.0234695	0.056622	4.41255e-06	0.515737	0.00323111
genus Adlercreutzia id.812	ebi-a-GCST90016960	rs13231526	7	C	A	0.0212863	0.143237	-0.080384	0.0311654	0.133679	4.8136e-06	0.547627	0.000854863
genus Adlercreutzia id.812	ebi-a-GCST90016960	rs2147798	1	G	C	0.453989	-0.0922959	0.0123242	0.0192121	0.0393254	1.39878e-06	0.753986	0.0042232
genus Adlercreutzia id.812	ebi-a-GCST90016960	rs2717140	18	C	T	0.174279	-0.119225	-0.031585	0.0251081	0.0514754	2.04593e-06	0.539483	0.00409113
genus Adlercreutzia id.812	ebi-a-GCST90016960	rs55719207	3	G	A	0.525442	-0.0699243	0.0289836	0.0158036	0.0434299	9.60506e-06	0.504539	0.00243837
genus Adlercreutzia id.812	ebi-a-GCST90016960	rs7680684	4	T	C	0.135491	0.083381	-0.0151953	0.0168901	0.0564748	9.769e-07	0.787882	0.00162871
genus Adlercreutzia id.812	ebi-a-GCST90016960	rs80078995	5	A	T	0.288022	-0.11324	-0.0149842	0.0232586	0.0420334	1.57358e-06	0.72148	0.00525923
genus Adlercreutzia id.812	ebi-a-GCST90016960	rs9490822	6	C	T	0.506058	-0.0734512	0.0102359	0.0155789	0.0383537	2.54419e-06	0.789562	0.00269714
genus Adlercreutzia id.812	ebi-a-GCST90016960	rs9915817	17	C	T	0.692953	-0.0749219	-0.0569254	0.016833	0.0425503	8.21675e-06	0.18095	0.00238867
genus Oxalobacter id.2978	ebi-a-GCST90017038	rs10464997	8	G	A	0.469611	0.137691	0.0528704	0.0294804	0.0402241	3.29754e-06	0.188713	0.00944439
genus Oxalobacter id.2978	ebi-a-GCST90017038	rs1569853	6	T	C	0.0062129	-0.138078	0.0612248	0.0296981	0.243376	3.64502e-06	0.801378	0.000235433
genus Oxalobacter id.2978	ebi-a-GCST90017038	rs36057338	4	G	T	0.0625264	0.207847	-0.124168	0.0421439	0.0850116	8.79812e-07	0.144126	0.00506454
genus Oxalobacter id.2978	ebi-a-GCST90017038	rs3862635	11	C	T	0.0036729	-0.172142	-0.243516	0.0394026	0.314334	9.18692e-06	0.438514	0.000216878
genus Oxalobacter id.2978	ebi-a-GCST90017038	rs4428215	3	G	A	0.33378	0.130293	-0.0829349	0.0242237	0.0414079	7.51069e-08	0.0451908	0.00755006
genus Oxalobacter id.2978	ebi-a-GCST90017038	rs6071435	20	T	A	0.396022	-0.105512	-0.00286847	0.021489	0.0414244	1.07431e-06	0.944794	0.00532567
genus Oxalobacter id.2978	ebi-a-GCST90017038	rs6993398	8	G	A	0.721683	0.127217	0.029526	0.0278855	0.0425633	7.12771e-06	0.487873	0.00650139
genus Oxalobacter id.2978	ebi-a-GCST90017038	rs736744	9	T	C	0.215661	-0.117882	-0.0071603	0.0211262	0.0467199	2.57472e-08	0.878193	0.00470111
genus Ruminococcaceae UCG003 id.11361	ebi-a-GCST90017054	rs10490280	2	C	T	0.0988603	-0.0672094	0.210623	0.0143309	0.0748885	4.15547e-06	0.00491598	0.00080483
genus Ruminococcaceae UCG003 id.11361	ebi-a-GCST90017054	rs11243416	9	T	C	0.113449	-0.0925653	0.00441894	0.0191203	0.0678002	1.66882e-06	0.948034	0.00172358
genus Ruminococcaceae UCG003 id.11361	ebi-a-GCST90017054	rs11613919	12	G	T	0.0459597	0.0727604	0.165273	0.0155716	0.095671	1.6251e-06	0.0840756	0.000464263
genus Ruminococcaceae UCG003 id.11361	ebi-a-GCST90017054	rs139730	22	G	C	0.473596	-0.0577655	-0.01064	0.0130645	0.0406954	9.7212e-06	0.793741	0.00166377
genus Ruminococcaceae UCG003 id.11361	ebi-a-GCST90017054	rs16959793	15	A	C	0.404813	-0.062527	0.0529744	0.0131259	0.0386485	2.21707e-06	0.170478	0.00188397
genus Ruminococcaceae UCG003 id.11361	ebi-a-GCST90017054	rs2523124	7	C	T	0.331177	0.0546625	0.0460974	0.0120823	0.0416114	5.78376e-06	0.267945	0.00132367
genus Ruminococcaceae UCG003 id.11361	ebi-a-GCST90017054	rs3013089	1	G	A	0.559626	-0.0551473	-0.00859738	0.0120346	0.0387615	4.38137e-06	0.824468	0.00149899
genus Ruminococcaceae UCG003 id.11361	ebi-a-GCST90017054	rs4532474	6	G	A	0.190319	0.0769231	-0.0399065	0.017045	0.0482547	4.82125e-06	0.408239	0.00182364
genus Ruminococcaceae UCG003 id.11361	ebi-a-GCST90017054	rs4629039	18	A	T	0.449322	-0.0553742	0.00929846	0.0122659	0.0386218	6.5435e-06	0.809744	0.0015174
genus Ruminococcaceae UCG003 id.11361	ebi-a-GCST90017054	rs6759615	2	A	G	0.208711	0.102523	0.0629923	0.0200204	0.0486598	7.86231e-07	0.195478	0.00347179
genus Ruminococcaceae UCG003 id.11361	ebi-a-GCST90017054	rs73341549	7	T	C	0.12186	-0.169857	0.00278145	0.0318768	0.0583724	1.50952e-07	0.961995	0.00617478
genus Ruminococcaceae UCG003 id.11361	ebi-a-GCST90017054	rs78720113	3	A	G	0.0985492	-0.115348	0.110582	0.0249601	0.0639127	7.59259e-06	0.0835949	0.00236399
genus Ruminococcaceae UCG014 id.11371	ebi-a-GCST90017061	rs10495392	1	T	C	0.931756	0.082486	-0.145426	0.0187194	0.0793215	9.96323e-06	0.0667467	0.000865281
genus Ruminococcaceae UCG014 id.11371	ebi-a-GCST90017061	rs10791168	11	G	A	0.850842	0.0664624	-0.118526	0.0150069	0.0533824	9.7618e-06	0.0263961	0.00112119
genus Ruminococcaceae UCG014 id.11371	ebi-a-GCST90017061	rs10941294	5	C	T	0.15164	-0.122057	-0.0272043	0.0260017	0.0532123	2.39701e-06	0.609182	0.00383309
genus Ruminococcaceae UCG014 id.11371	ebi-a-GCST90017061	rs12638134	3	T	G	0.469502	0.0582548	-0.000310114	0.0119657	0.0381163	1.21143e-06	0.993508	0.0016905
genus Ruminococcaceae UCG014 id.11371	ebi-a-GCST90017061	rs34402072	8	C	T	0.121322	-0.0688023	0.0281453	0.0156083	0.0584819	9.80438e-06	0.630329	0.00100927
genus Ruminococcaceae UCG014 id.11371	ebi-a-GCST90017061	rs439810	2	C	G	0.870867	0.0577127	0.00404531	0.0126675	0.056958	7.0419e-06	0.94338	0.000749138
genus Ruminococcaceae UCG014 id.11371	ebi-a-GCST90017061	rs61898819	11	A	T	0.0605213	0.0607865	0.0842748	0.0138761	0.0834926	9.91791e-06	0.312798	0.000420184
genus Ruminococcaceae UCG014 id.11371	ebi-a-GCST90017061	rs62478832	7	T	A	0.297175	-0.058129	-0.0349343	0.012903	0.0419609	6.04422e-06	0.405103	0.00141148
genus Ruminococcaceae UCG014 id.11371	ebi-a-GCST90017061	rs72809222	2	T	C	0.0979135	0.0671775	-0.0694125	0.0139838	0.0642624	2.4119e-06	0.280079	0.000797202
genus Ruminococcaceae UCG014 id.11371	ebi-a-GCST90017061	rs73186226	3	G	A	0.00430457	-0.0993852	-0.190418	0.0216819	0.290302	6.71754e-06	0.511869	8.467e-05
genus Ruminococcaceae UCG014 id.11371	ebi-a-GCST90017061	rs77627087	16	C	G	0.18133	0.067562	0.012183	0.0150103	0.0518911	7.4266e-06	0.81438	0.00135523
genus Ruminococcaceae UCG014 id.11371	ebi-a-GCST90017061	rs79640386	18	T	A	0.213963	-0.110863	0.0562774	0.0248098	0.0476633	8.73756e-06	0.237711	0.00413414
genus Ruminococcaceae UCG014 id.11371	ebi-a-GCST90017061	rs853612	10	A	G	0.794234	-0.0528257	0.0102213	0.0119367	0.0473561	9.75461e-06	0.829114	0.0009121
genus Ruminococcaceae UCG014 id.11371	ebi-a-GCST90017061	rs995642	2	C	T	0.655714	0.060048	0.0239799	0.0126417	0.0401726	1.90222e-06	0.550559	0.00162802
family Bifidobacteriaceae id.433	ebi-a-GCST90016929	rs10496759	2	G	C	0.333601	0.0637133	-0.0156782	0.0144305	0.0404078	8.79792e-06	0.698017	0.00180489
family Bifidobacteriaceae id.433	ebi-a-GCST90016929	rs10831953	11	G	A	0.0744542	0.0537537	-0.0186369	0.0123746	0.0719826	9.94741e-06	0.795706	0.00039823
family Bifidobacteriaceae id.433	ebi-a-GCST90016929	rs10841473	12	G	C	0.209816	-0.0613031	-0.0678388	0.0128844	0.0473037	2.28066e-06	0.151541	0.00124613
family Bifidobacteriaceae id.433	ebi-a-GCST90016929	rs10857328	4	T	A	0.204595	0.0562	0.0229442	0.0126395	0.0472327	7.24136e-06	0.627131	0.00102798
family Bifidobacteriaceae id.433	ebi-a-GCST90016929	rs13020688	2	G	A	0.0289484	0.0584045	0.146193	0.0122081	0.124486	1.57373e-06	0.240246	0.000191774
family Bifidobacteriaceae id.433	ebi-a-GCST90016929	rs4567981	2	T	A	0.389	0.0577763	-0.00897105	0.0117388	0.0394928	8.88055e-07	0.820302	0.00158679
family Bifidobacteriaceae id.433	ebi-a-GCST90016929	rs540489	17	T	G	0.379533	-0.0632518	-0.0499098	0.013817	0.0420002	5.36809e-06	0.234706	0.00188427
family Bifidobacteriaceae id.433	ebi-a-GCST90016929	rs55888705	4	A	G	0.332933	0.053673	0.0526858	0.0120586	0.0422426	8.66204e-06	0.212317	0.00127958
family Bifidobacteriaceae id.433	ebi-a-GCST90016929	rs677208	18	C	G	0.884863	-0.0728589	0.0320617	0.0164821	0.0598456	6.00109e-06	0.592138	0.00108165
family Bifidobacteriaceae id.433	ebi-a-GCST90016929	rs6899771	6	A	G	0.0166187	-0.0914312	-0.239017	0.0202604	0.147633	7.27998e-06	0.105448	0.000273236
family Bifidobacteriaceae id.433	ebi-a-GCST90016929	rs7174549	15	T	C	0.903264	-0.0551726	0.0716865	0.0124655	0.0640233	6.86784e-06	0.262845	0.000531961
family Bifidobacteriaceae id.433	ebi-a-GCST90016929	rs7322849	13	T	C	0.443769	0.110676	-0.00307682	0.0200996	0.0385329	1.74032e-08	0.936357	0.00604713
family Bifidobacteriaceae id.433	ebi-a-GCST90016929	rs73797465	5	T	G	0.10482	-0.0942612	-0.013577	0.0208421	0.0645726	4.84953e-06	0.833466	0.00166744
family Bifidobacteriaceae id.433	ebi-a-GCST90016929	rs857444	6	C	T	0.305973	0.0553965	-0.0155377	0.0120669	0.0425987	3.8249e-06	0.715301	0.00130333
order Bifidobacteriales id.432	ebi-a-GCST90017093	rs10496759	2	G	C	0.333601	0.0637133	-0.0156782	0.0144305	0.0404078	8.79792e-06	0.698017	0.00180489
order Bifidobacteriales id.432	ebi-a-GCST90017093	rs10831953	11	G	A	0.0744542	0.0537537	-0.0186369	0.0123746	0.0719826	9.94741e-06	0.795706	0.00039823
order Bifidobacteriales id.432	ebi-a-GCST90017093	rs10841473	12	G	C	0.209816	-0.0613031	-0.0678388	0.0128844	0.0473037	2.28066e-06	0.151541	0.00124613
order Bifidobacteriales id.432	ebi-a-GCST90017093	rs10857328	4	T	A	0.204595	0.0562	0.0229442	0.0126395	0.0472327	7.24136e-06	0.627131	0.00102798
order Bifidobacteriales id.432	ebi-a-GCST90017093	rs13020688	2	G	A	0.0289484	0.0584045	0.146193	0.0122081	0.124486	1.57373e-06	0.240246	0.000191774
order Bifidobacteriales id.432	ebi-a-GCST90017093	rs4567981	2	T	A	0.389	0.0577763	-0.00897105	0.0117388	0.0394928	8.88055e-07	0.820302	0.00158679
order Bifidobacteriales id.432	ebi-a-GCST90017093	rs540489	17	T	G	0.379533	-0.0632518	-0.0499098	0.013817	0.0420002	5.36809e-06	0.234706	0.00188427
order Bifidobacteriales id.432	ebi-a-GCST90017093	rs55888705	4	A	G	0.332933	0.053673	0.0526858	0.0120586	0.0422426	8.66204e-06	0.212317	0.00127958
order Bifidobacteriales id.432	ebi-a-GCST90017093	rs677208	18	C	G	0.884863	-0.0728589	0.0320617	0.0164821	0.0598456	6.00109e-06	0.592138	0.00108165
order Bifidobacteriales id.432	ebi-a-GCST90017093	rs6899771	6	A	G	0.0166187	-0.0914312	-0.239017	0.0202604	0.147633	7.27998e-06	0.105448	0.000273236
order Bifidobacteriales id.432	ebi-a-GCST90017093	rs7174549	15	T	C	0.903264	-0.0551726	0.0716865	0.0124655	0.0640233	6.86784e-06	0.262845	0.000531961
order Bifidobacteriales id.432	ebi-a-GCST90017093	rs7322849	13	T	C	0.443769	0.110676	-0.00307682	0.0200996	0.0385329	1.74032e-08	0.936357	0.00604713
order Bifidobacteriales id.432	ebi-a-GCST90017093	rs73797465	5	T	G	0.10482	-0.0942612	-0.013577	0.0208421	0.0645726	4.84953e-06	0.833466	0.00166744
order Bifidobacteriales id.432	ebi-a-GCST90017093	rs857444	6	C	T	0.305973	0.0553965	-0.0155377	0.0120669	0.0425987	3.8249e-06	0.715301	0.00130333
genus Anaerostipes id.1991	ebi-a-GCST90016966	rs10502061	11	A	G	0.158368	0.0835752	-0.0130326	0.0192017	0.051964	7.93542e-06	0.801969	0.00186198
genus Anaerostipes id.1991	ebi-a-GCST90016966	rs13376554	1	A	T	0.0552492	0.197389	-0.0336569	0.0458642	0.0924992	7.72058e-06	0.715962	0.00406742
genus Anaerostipes id.1991	ebi-a-GCST90016966	rs2014785	3	T	C	0.893878	0.0515687	-0.0834217	0.0112199	0.063938	4.68058e-06	0.191985	0.000504529
genus Anaerostipes id.1991	ebi-a-GCST90016966	rs2396460	2	C	T	0.534385	0.0512653	0.044798	0.0109555	0.0426455	2.91092e-06	0.2935	0.00130785
genus Anaerostipes id.1991	ebi-a-GCST90016966	rs2804244	10	G	A	0.950507	0.053089	0.0362239	0.0110983	0.0883632	2.04052e-06	0.681849	0.000265178
genus Anaerostipes id.1991	ebi-a-GCST90016966	rs62215703	21	G	A	0.0088424	0.0644965	0.030921	0.0136702	0.220788	1.9777e-06	0.888622	7.29147e-05
genus Anaerostipes id.1991	ebi-a-GCST90016966	rs6474958	9	G	A	0.81595	0.0500065	0.0240711	0.0112001	0.0501414	6.74481e-06	0.631181	0.000751073
genus Anaerostipes id.1991	ebi-a-GCST90016966	rs6726833	2	C	A	0.230329	-0.0877497	0.0335996	0.0189408	0.0512494	3.32216e-06	0.512077	0.00273008
genus Anaerostipes id.1991	ebi-a-GCST90016966	rs6854026	4	C	T	0.576702	0.0508482	-0.0605777	0.0109075	0.0391406	3.1958e-06	0.121696	0.00126235
genus Anaerostipes id.1991	ebi-a-GCST90016966	rs7193624	16	T	C	0.857675	-0.0750642	0.0441688	0.0150723	0.0542426	5.35476e-07	0.415483	0.00137562
genus Anaerostipes id.1991	ebi-a-GCST90016966	rs7823228	8	C	G	0.564226	0.0621085	0.0387523	0.0136614	0.0399975	5.84198e-06	0.332611	0.00189691
genus Prevotella9 id.11183	ebi-a-GCST90017045	rs10512344	9	C	G	0.0861865	0.247373	-0.0170998	0.0544087	0.0683023	3.19323e-06	0.802313	0.00963899
genus Prevotella9 id.11183	ebi-a-GCST90017045	rs11199734	10	A	T	0.345842	0.0770209	0.0129219	0.0169462	0.0419326	7.00293e-06	0.757961	0.00268415
genus Prevotella9 id.11183	ebi-a-GCST90017045	rs12648235	4	T	C	0.403689	0.0785902	0.0184114	0.0177676	0.0391458	7.39078e-06	0.638121	0.00297363
genus Prevotella9 id.11183	ebi-a-GCST90017045	rs1304512	5	G	A	0.785532	0.0761593	0.0406448	0.0165885	0.0501219	5.29078e-06	0.417413	0.00195435
genus Prevotella9 id.11183	ebi-a-GCST90017045	rs16966465	15	G	C	0.226686	0.0743348	-0.0318104	0.0165291	0.0457279	9.33211e-06	0.486653	0.00193729
genus Prevotella9 id.11183	ebi-a-GCST90017045	rs2104588	10	C	T	0.93727	-0.105558	-0.093686	0.023773	0.0783871	8.1298e-06	0.23202	0.00131024
genus Prevotella9 id.11183	ebi-a-GCST90017045	rs2495052	1	A	G	0.12081	0.0838978	-0.0217196	0.0188523	0.0639994	8.9714e-06	0.73433	0.00149526
genus Prevotella9 id.11183	ebi-a-GCST90017045	rs2683313	8	G	A	0.71156	0.0724576	-0.0635711	0.0151603	0.0428854	1.68896e-06	0.138247	0.00215509
genus Prevotella9 id.11183	ebi-a-GCST90017045	rs4968431	17	G	T	0.807733	0.0640113	0.00238124	0.0144162	0.0485101	8.5844e-06	0.96085	0.00127267
genus Prevotella9 id.11183	ebi-a-GCST90017045	rs7237249	18	C	T	0.148871	-0.0823764	0.0696218	0.0182126	0.0532455	8.93305e-06	0.191022	0.00171965
genus Prevotella9 id.11183	ebi-a-GCST90017045	rs746764	20	T	C	0.0140386	-0.0915771	-0.113991	0.0193245	0.174788	2.04e-06	0.514293	0.00023216
genus Prevotella9 id.11183	ebi-a-GCST90017045	rs7976209	12	T	C	0.0592858	-0.0870786	0.0509984	0.0197951	0.093359	7.2835e-06	0.584886	0.000845787
genus Prevotella9 id.11183	ebi-a-GCST90017045	rs9428102	1	A	G	0.056307	-0.0778845	0.0701478	0.0176068	0.089523	4.61732e-06	0.433291	0.000644652
genus Prevotella9 id.11183	ebi-a-GCST90017045	rs9613013	22	G	A	0.354179	0.0917591	0.0867864	0.0202697	0.0421946	6.10408e-06	0.0397045	0.0038518
family Clostridiales vadin BB60 group id.11286	ebi-a-GCST90016932	rs10517600	4	G	T	0.112864	-0.0626993	0.0931552	0.0139364	0.0601293	6.82763e-06	0.121322	0.000787229
family Clostridiales vadin BB60 group id.11286	ebi-a-GCST90016932	rs10904722	10	C	T	0.446861	-0.0672314	0.0426486	0.0147123	0.0382534	5.04836e-06	0.264895	0.0022345
family Clostridiales vadin BB60 group id.11286	ebi-a-GCST90016932	rs118104867	8	C	T	0.0301676	0.214464	0.080909	0.0455098	0.113059	3.43598e-06	0.474216	0.00269139
family Clostridiales vadin BB60 group id.11286	ebi-a-GCST90016932	rs13409132	2	A	G	0.0122705	-0.165419	0.143767	0.0352154	0.173202	4.3723e-06	0.406509	0.000663286
family Clostridiales vadin BB60 group id.11286	ebi-a-GCST90016932	rs17121075	14	G	A	0.10674	0.0769254	0.0471459	0.0172234	0.0615162	7.91425e-06	0.44344	0.00112843
family Clostridiales vadin BB60 group id.11286	ebi-a-GCST90016932	rs2191834	2	T	G	0.52568	-0.0746375	0.0225242	0.0159136	0.0381206	2.50196e-06	0.55461	0.00277803
family Clostridiales vadin BB60 group id.11286	ebi-a-GCST90016932	rs28691777	17	C	T	0.0483464	0.137134	0.175441	0.0266996	0.0892995	6.95697e-07	0.0494561	0.00173047
family Clostridiales vadin BB60 group id.11286	ebi-a-GCST90016932	rs34088226	5	A	G	0.0540241	-0.117807	0.0229346	0.026924	0.0945565	7.66214e-06	0.808355	0.00141853
family Clostridiales vadin BB60 group id.11286	ebi-a-GCST90016932	rs6588624	1	A	G	0.238045	0.0662317	-0.0641272	0.0138147	0.0445882	1.79287e-06	0.150375	0.00159129
family Clostridiales vadin BB60 group id.11286	ebi-a-GCST90016932	rs66714985	8	A	C	0.268419	0.116908	0.0313807	0.0252447	0.0436886	4.85333e-06	0.472584	0.00536777
family Clostridiales vadin BB60 group id.11286	ebi-a-GCST90016932	rs6755871	2	C	G	0.739168	-0.0613825	-0.0134434	0.0138976	0.0438428	9.33061e-06	0.759128	0.00145286
family Clostridiales vadin BB60 group id.11286	ebi-a-GCST90016932	rs7226487	18	A	G	0.385183	-0.0643682	0.00147288	0.0138701	0.0407006	3.58286e-06	0.971132	0.00196239
family Clostridiales vadin BB60 group id.11286	ebi-a-GCST90016932	rs7538034	1	T	G	0.289498	-0.078598	0.0189265	0.0165982	0.0431772	2.36706e-06	0.661136	0.00254135
family Clostridiales vadin BB60 group id.11286	ebi-a-GCST90016932	rs7725895	5	A	G	0.442469	-0.116224	-0.00832465	0.0240367	0.0382343	3.94357e-06	0.827642	0.00666459
family Clostridiales vadin BB60 group id.11286	ebi-a-GCST90016932	rs989682	3	A	G	0.516445	0.070194	0.0070687	0.0155364	0.0379717	6.84715e-06	0.852322	0.00246093
family Clostridiales vadin BB60 group id.11286	ebi-a-GCST90016932	rs9979874	21	G	C	0.480196	-0.0738925	0.0335782	0.0150911	0.0381015	1.05271e-06	0.378165	0.00272577
unknown genus id.1000000073	ebi-a-GCST90017076	rs10517600	4	G	T	0.112864	-0.0626993	0.0931552	0.0139364	0.0601293	6.82763e-06	0.121322	0.000787229
unknown genus id.1000000073	ebi-a-GCST90017076	rs10904722	10	C	T	0.446861	-0.0672314	0.0426486	0.0147123	0.0382534	5.04836e-06	0.264895	0.0022345
unknown genus id.1000000073	ebi-a-GCST90017076	rs118104867	8	C	T	0.0301676	0.214464	0.080909	0.0455098	0.113059	3.43598e-06	0.474216	0.00269139
unknown genus id.1000000073	ebi-a-GCST90017076	rs13409132	2	A	G	0.0122705	-0.165419	0.143767	0.0352154	0.173202	4.3723e-06	0.406509	0.000663286
unknown genus id.1000000073	ebi-a-GCST90017076	rs17121075	14	G	A	0.10674	0.0769254	0.0471459	0.0172234	0.0615162	7.91425e-06	0.44344	0.00112843
unknown genus id.1000000073	ebi-a-GCST90017076	rs2191834	2	T	G	0.52568	-0.0746375	0.0225242	0.0159136	0.0381206	2.50196e-06	0.55461	0.00277803
unknown genus id.1000000073	ebi-a-GCST90017076	rs28691777	17	C	T	0.0483464	0.137134	0.175441	0.0266996	0.0892995	6.95697e-07	0.0494561	0.00173047
unknown genus id.1000000073	ebi-a-GCST90017076	rs34088226	5	A	G	0.0540241	-0.117807	0.0229346	0.026924	0.0945565	7.66214e-06	0.808355	0.00141853
unknown genus id.1000000073	ebi-a-GCST90017076	rs6588624	1	A	G	0.238045	0.0662317	-0.0641272	0.0138147	0.0445882	1.79287e-06	0.150375	0.00159129
unknown genus id.1000000073	ebi-a-GCST90017076	rs66714985	8	A	C	0.268419	0.116908	0.0313807	0.0252447	0.0436886	4.85333e-06	0.472584	0.00536777
unknown genus id.1000000073	ebi-a-GCST90017076	rs6755871	2	C	G	0.739168	-0.0613825	-0.0134434	0.0138976	0.0438428	9.33061e-06	0.759128	0.00145286
unknown genus id.1000000073	ebi-a-GCST90017076	rs7226487	18	A	G	0.385183	-0.0643682	0.00147288	0.0138701	0.0407006	3.58286e-06	0.971132	0.00196239
unknown genus id.1000000073	ebi-a-GCST90017076	rs7538034	1	T	G	0.289498	-0.078598	0.0189265	0.0165982	0.0431772	2.36706e-06	0.661136	0.00254135
unknown genus id.1000000073	ebi-a-GCST90017076	rs7725895	5	A	G	0.442469	-0.116224	-0.00832465	0.0240367	0.0382343	3.94357e-06	0.827642	0.00666459
unknown genus id.1000000073	ebi-a-GCST90017076	rs989682	3	A	G	0.516445	0.070194	0.0070687	0.0155364	0.0379717	6.84715e-06	0.852322	0.00246093
unknown genus id.1000000073	ebi-a-GCST90017076	rs9979874	21	G	C	0.480196	-0.0738925	0.0335782	0.0150911	0.0381015	1.05271e-06	0.378165	0.00272577
class Melainabacteria id.1589	ebi-a-GCST90016919	rs10738747	9	A	G	0.792962	-0.0814624	0.0700499	0.0184409	0.0470201	9.95795e-06	0.136281	0.00217895
class Melainabacteria id.1589	ebi-a-GCST90016919	rs11150282	16	T	C	0.384191	0.0989487	-0.0439326	0.0196972	0.0393047	6.02893e-07	0.263677	0.0046328
class Melainabacteria id.1589	ebi-a-GCST90016919	rs113884518	9	T	C	0.00815401	-0.205352	-0.193707	0.0454982	0.234726	8.05675e-06	0.40923	0.000682093
class Melainabacteria id.1589	ebi-a-GCST90016919	rs16851659	1	G	C	0.323471	-0.0896103	0.0154199	0.0186432	0.0406897	1.27488e-06	0.704714	0.00351453
class Melainabacteria id.1589	ebi-a-GCST90016919	rs28678345	17	T	C	0.0389839	0.214848	-0.0520309	0.0470878	0.0999293	6.69083e-06	0.602591	0.00345867
class Melainabacteria id.1589	ebi-a-GCST90016919	rs367480	11	A	G	0.388334	0.083758	0.00960013	0.0185796	0.0395883	8.19917e-06	0.808393	0.00333275
class Melainabacteria id.1589	ebi-a-GCST90016919	rs4129395	9	G	A	0.580966	0.0896187	0.0216054	0.0185106	0.0393728	1.48057e-06	0.583185	0.00391045
class Melainabacteria id.1589	ebi-a-GCST90016919	rs789069	18	A	C	0.223765	-0.103539	0.0276728	0.0234287	0.0470916	6.84636e-06	0.556775	0.00372412
genus Lachnospiraceae UCG008 id.11328	ebi-a-GCST90017027	rs10741777	11	T	C	0.457742	-0.0973842	0.00574651	0.0194791	0.039901	7.68652e-07	0.885485	0.00470797
genus Lachnospiraceae UCG008 id.11328	ebi-a-GCST90017027	rs10793103	11	T	C	0.257965	-0.0974344	0.0152821	0.0181279	0.0444973	9.34932e-08	0.731269	0.00363446
genus Lachnospiraceae UCG008 id.11328	ebi-a-GCST90017027	rs10801803	1	G	A	0.168391	-0.117029	-0.0290268	0.0243085	0.0507063	1.4003e-06	0.567018	0.00383579
genus Lachnospiraceae UCG008 id.11328	ebi-a-GCST90017027	rs13024781	2	T	C	0.531797	-0.0798769	0.0438213	0.0168846	0.0381267	2.29166e-06	0.250408	0.00317726
genus Lachnospiraceae UCG008 id.11328	ebi-a-GCST90017027	rs57091572	6	A	G	0.128742	-0.110443	0.018273	0.0235801	0.0567872	2.85825e-06	0.747618	0.00273636
genus Lachnospiraceae UCG008 id.11328	ebi-a-GCST90017027	rs57254474	8	G	A	0.691172	0.0886512	0.0741409	0.0199045	0.04128	6.92054e-06	0.072487	0.00335507
genus Lachnospiraceae UCG008 id.11328	ebi-a-GCST90017027	rs62277846	2	C	T	0.145529	0.102292	-0.126837	0.0212319	0.0554396	1.58891e-06	0.0221462	0.00260232
genus Lachnospiraceae UCG008 id.11328	ebi-a-GCST90017027	rs67078837	4	T	C	0.25387	-0.0845848	0.03344	0.0170693	0.0446704	7.68192e-07	0.454102	0.00271044
genus Lachnospiraceae UCG008 id.11328	ebi-a-GCST90017027	rs955844	16	A	C	0.188682	0.112064	0.0506265	0.0228369	0.0485055	1.80992e-06	0.296612	0.00384489
genus Lachnospiraceae UCG008 id.11328	ebi-a-GCST90017027	rs9873555	3	G	C	0.279325	-0.121162	-0.0698889	0.0233467	0.0423131	2.4134e-07	0.0985939	0.00591034
order Erysipelotrichales id.2148	ebi-a-GCST90017099	rs1074800	5	G	A	0.617067	-0.0492438	0.014435	0.010887	0.0428323	6.14582e-06	0.736109	0.00114601
order Erysipelotrichales id.2148	ebi-a-GCST90017099	rs10781552	10	C	T	0.300909	-0.0552212	0.0440983	0.0116074	0.0420395	2.33115e-06	0.294191	0.00128295
order Erysipelotrichales id.2148	ebi-a-GCST90017099	rs1884466	1	C	T	0.453252	-0.0475363	0.0137091	0.0106939	0.0391887	9.52708e-06	0.726471	0.00111997
order Erysipelotrichales id.2148	ebi-a-GCST90017099	rs2300774	3	A	G	0.234114	-0.0524152	0.0602379	0.0106784	0.0452328	8.95468e-07	0.182949	0.000985226
order Erysipelotrichales id.2148	ebi-a-GCST90017099	rs290833	1	T	G	0.527628	-0.0497374	-0.0413107	0.0111376	0.0385305	8.02897e-06	0.283651	0.00123313
order Erysipelotrichales id.2148	ebi-a-GCST90017099	rs35161940	17	T	C	0.0550073	-0.0806041	-0.0455782	0.0167641	0.0857512	1.8451e-06	0.59506	0.00067545
order Erysipelotrichales id.2148	ebi-a-GCST90017099	rs4078432	14	T	C	0.775634	0.0608929	0.0472284	0.0133764	0.0477964	4.23107e-06	0.323096	0.00129056
order Erysipelotrichales id.2148	ebi-a-GCST90017099	rs56970041	14	T	G	0.202723	0.0724145	-0.00907364	0.0164471	0.0505097	5.40344e-06	0.857434	0.00169509
order Erysipelotrichales id.2148	ebi-a-GCST90017099	rs8003149	14	C	T	0.353345	0.0538798	0.021905	0.0116888	0.0404518	4.08479e-06	0.588157	0.00132664
class Erysipelotrichia id.2147	ebi-a-GCST90016916	rs1074800	5	G	A	0.617067	-0.0492438	0.014435	0.010887	0.0428323	6.14582e-06	0.736109	0.00114601
class Erysipelotrichia id.2147	ebi-a-GCST90016916	rs10781552	10	C	T	0.300909	-0.0552212	0.0440983	0.0116074	0.0420395	2.33115e-06	0.294191	0.00128295
class Erysipelotrichia id.2147	ebi-a-GCST90016916	rs1884466	1	C	T	0.453252	-0.0475363	0.0137091	0.0106939	0.0391887	9.52708e-06	0.726471	0.00111997
class Erysipelotrichia id.2147	ebi-a-GCST90016916	rs2300774	3	A	G	0.234114	-0.0524152	0.0602379	0.0106784	0.0452328	8.95468e-07	0.182949	0.000985226
class Erysipelotrichia id.2147	ebi-a-GCST90016916	rs290833	1	T	G	0.527628	-0.0497374	-0.0413107	0.0111376	0.0385305	8.02897e-06	0.283651	0.00123313
class Erysipelotrichia id.2147	ebi-a-GCST90016916	rs35161940	17	T	C	0.0550073	-0.0806041	-0.0455782	0.0167641	0.0857512	1.8451e-06	0.59506	0.00067545
class Erysipelotrichia id.2147	ebi-a-GCST90016916	rs4078432	14	T	C	0.775634	0.0608929	0.0472284	0.0133764	0.0477964	4.23107e-06	0.323096	0.00129056
class Erysipelotrichia id.2147	ebi-a-GCST90016916	rs56970041	14	T	G	0.202723	0.0724145	-0.00907364	0.0164471	0.0505097	5.40344e-06	0.857434	0.00169509
class Erysipelotrichia id.2147	ebi-a-GCST90016916	rs8003149	14	C	T	0.353345	0.0538798	0.021905	0.0116888	0.0404518	4.08479e-06	0.588157	0.00132664
family Erysipelotrichaceae id.2149	ebi-a-GCST90016937	rs1074800	5	G	A	0.617067	-0.0492438	0.014435	0.010887	0.0428323	6.14582e-06	0.736109	0.00114601
family Erysipelotrichaceae id.2149	ebi-a-GCST90016937	rs10781552	10	C	T	0.300909	-0.0552212	0.0440983	0.0116074	0.0420395	2.33115e-06	0.294191	0.00128295
family Erysipelotrichaceae id.2149	ebi-a-GCST90016937	rs1884466	1	C	T	0.453252	-0.0475363	0.0137091	0.0106939	0.0391887	9.52708e-06	0.726471	0.00111997
family Erysipelotrichaceae id.2149	ebi-a-GCST90016937	rs2300774	3	A	G	0.234114	-0.0524152	0.0602379	0.0106784	0.0452328	8.95468e-07	0.182949	0.000985226
family Erysipelotrichaceae id.2149	ebi-a-GCST90016937	rs290833	1	T	G	0.527628	-0.0497374	-0.0413107	0.0111376	0.0385305	8.02897e-06	0.283651	0.00123313
family Erysipelotrichaceae id.2149	ebi-a-GCST90016937	rs35161940	17	T	C	0.0550073	-0.0806041	-0.0455782	0.0167641	0.0857512	1.8451e-06	0.59506	0.00067545
family Erysipelotrichaceae id.2149	ebi-a-GCST90016937	rs4078432	14	T	C	0.775634	0.0608929	0.0472284	0.0133764	0.0477964	4.23107e-06	0.323096	0.00129056
family Erysipelotrichaceae id.2149	ebi-a-GCST90016937	rs56970041	14	T	G	0.202723	0.0724145	-0.00907364	0.0164471	0.0505097	5.40344e-06	0.857434	0.00169509
family Erysipelotrichaceae id.2149	ebi-a-GCST90016937	rs8003149	14	C	T	0.353345	0.0538798	0.021905	0.0116888	0.0404518	4.08479e-06	0.588157	0.00132664
phylum Proteobacteria id.2375	ebi-a-GCST90017116	rs10750258	11	C	A	0.81781	0.0491248	0.0159002	0.010824	0.0491334	8.71907e-06	0.746231	0.000719132
phylum Proteobacteria id.2375	ebi-a-GCST90017116	rs11126162	2	T	C	0.318352	-0.0770689	0.0703402	0.0187079	0.0406782	9.25977e-06	0.0837761	0.00257784
phylum Proteobacteria id.2375	ebi-a-GCST90017116	rs11715072	3	G	A	0.311233	-0.0519289	-0.0785467	0.0115246	0.0410727	6.90415e-06	0.0558277	0.00115613
phylum Proteobacteria id.2375	ebi-a-GCST90017116	rs12467198	2	C	T	0.255802	0.0498267	0.00211538	0.011138	0.0439403	6.30667e-06	0.961603	0.00094525
phylum Proteobacteria id.2375	ebi-a-GCST90017116	rs2347697	7	G	T	0.396349	0.0502281	0.0403249	0.0108968	0.039028	4.26914e-06	0.301496	0.00120722
phylum Proteobacteria id.2375	ebi-a-GCST90017116	rs312757	17	G	C	0.643791	0.0517269	-0.0091209	0.0112854	0.0397504	4.83905e-06	0.818516	0.00122719
phylum Proteobacteria id.2375	ebi-a-GCST90017116	rs3890996	22	G	T	0.440658	0.0474614	0.00620709	0.0105645	0.0420915	6.94656e-06	0.882764	0.00111043
phylum Proteobacteria id.2375	ebi-a-GCST90017116	rs4340090	12	C	T	0.114759	-0.0668162	-0.112164	0.0153387	0.0610696	9.9901e-06	0.0662598	0.000907072
phylum Proteobacteria id.2375	ebi-a-GCST90017116	rs74757828	8	A	T	0.0515279	0.0951285	-0.0253636	0.0216921	0.0869781	9.2506e-06	0.770586	0.000884542
phylum Proteobacteria id.2375	ebi-a-GCST90017116	rs922773	3	C	T	0.068308	-0.0803778	0.0267793	0.0157851	0.0791856	3.67959e-07	0.735225	0.00082233
family Family XI id.1936	ebi-a-GCST90016938	rs10759623	9	C	T	0.527938	-0.162115	0.0162391	0.032151	0.0389706	5.78309e-07	0.676898	0.0130996
family Family XI id.1936	ebi-a-GCST90016938	rs11547158	7	A	G	0.013945	-0.177599	-0.00866689	0.0372795	0.175147	2.70222e-06	0.960534	0.000867423
family Family XI id.1936	ebi-a-GCST90016938	rs17379710	11	T	C	0.523267	-0.116383	-0.0253344	0.0252125	0.0379596	3.97109e-06	0.504514	0.00675784
family Family XI id.1936	ebi-a-GCST90016938	rs2155352	11	A	G	0.0454803	-0.150538	0.157325	0.0302319	0.102147	6.63437e-07	0.123517	0.00196757
family Family XI id.1936	ebi-a-GCST90016938	rs2156611	18	T	C	0.450891	-0.112486	0.0838876	0.0251099	0.0383448	9.42671e-06	0.0286906	0.00626552
family Family XI id.1936	ebi-a-GCST90016938	rs3733511	4	A	G	0.165038	0.128253	0.0249504	0.0274718	0.0513073	3.38556e-06	0.62676	0.00453331
family Family XI id.1936	ebi-a-GCST90016938	rs488164	1	G	T	0.40738	-0.117998	-0.0055993	0.025516	0.0389674	4.79789e-06	0.885744	0.00672288
family Family XI id.1936	ebi-a-GCST90016938	rs6025153	20	C	G	0.919268	-0.118619	0.105483	0.0261969	0.0703701	7.07082e-06	0.133881	0.00208846
family Family XI id.1936	ebi-a-GCST90016938	rs697771	16	A	G	0.400065	-0.117677	-0.00172719	0.0251491	0.0390912	3.19374e-06	0.964758	0.00664734
genus Actinomyces id.423	ebi-a-GCST90016959	rs10787984	10	G	C	0.191228	0.094316	0.00115937	0.0213513	0.0485737	9.62299e-06	0.980958	0.00275156
genus Actinomyces id.423	ebi-a-GCST90016959	rs2715439	15	T	C	0.744882	-0.0746684	-0.0351258	0.0164822	0.0444005	6.27004e-06	0.428878	0.00211901
genus Actinomyces id.423	ebi-a-GCST90016959	rs34583783	6	G	T	0.0667815	0.126596	0.153777	0.0268461	0.076236	4.48528e-06	0.0436838	0.0019976
genus Actinomyces id.423	ebi-a-GCST90016959	rs4073240	6	G	A	0.634475	0.0749687	-0.0386049	0.0167368	0.0399768	7.94273e-06	0.334203	0.00260688
genus Actinomyces id.423	ebi-a-GCST90016959	rs4146653	10	G	A	0.160059	0.0985224	-0.138517	0.0214182	0.0519059	4.49645e-06	0.0076164	0.00260993
genus Actinomyces id.423	ebi-a-GCST90016959	rs71315246	3	A	G	0.105128	-0.0969809	0.107214	0.021925	0.062372	9.82969e-06	0.0856249	0.00176963
genus Actinomyces id.423	ebi-a-GCST90016959	rs7915461	10	C	T	0.86456	-0.18776	0.0794556	0.0401636	0.0557631	5.91984e-06	0.154192	0.00825616
genus Eubacterium hallii group id.11338	ebi-a-GCST90017000	rs10798999	1	C	T	0.257291	0.0601661	-0.0343086	0.0126752	0.0439671	2.60555e-06	0.435201	0.00138349
genus Eubacterium hallii group id.11338	ebi-a-GCST90017000	rs10808115	7	C	A	0.611631	0.0504747	-0.0504697	0.0109922	0.0396379	4.42446e-06	0.202923	0.00121035
genus Eubacterium hallii group id.11338	ebi-a-GCST90017000	rs138531890	3	A	G	0.0526069	0.153138	-0.042604	0.0349456	0.0913255	5.43063e-06	0.640852	0.00233759
genus Eubacterium hallii group id.11338	ebi-a-GCST90017000	rs17074066	4	T	C	0.204122	-0.0813986	0.00188462	0.0189272	0.0471459	9.3491e-06	0.968114	0.00215278
genus Eubacterium hallii group id.11338	ebi-a-GCST90017000	rs17474256	1	G	A	0.0968395	0.0810805	0.0780459	0.0184573	0.0640401	9.45453e-06	0.222956	0.00114995
genus Eubacterium hallii group id.11338	ebi-a-GCST90017000	rs281379	19	A	G	6.34655e-05	-0.0499523	3.68619	0.0112153	1.43501	9.32803e-06	0.0102061	3.16702e-07
genus Eubacterium hallii group id.11338	ebi-a-GCST90017000	rs28584818	3	A	G	0.0456033	0.126115	0.0992442	0.0268627	0.0973707	4.43231e-06	0.308089	0.00138449
genus Eubacterium hallii group id.11338	ebi-a-GCST90017000	rs630939	18	C	T	0.386728	-0.0508914	-0.0341347	0.0114352	0.0446585	9.15756e-06	0.444659	0.00122851
genus Eubacterium hallii group id.11338	ebi-a-GCST90017000	rs74018587	15	C	T	0.172181	0.208943	-0.00446343	0.043822	0.0505407	3.70254e-06	0.929628	0.0124453
genus Eubacterium hallii group id.11338	ebi-a-GCST90017000	rs78056098	11	G	T	0.460629	-0.0507411	-0.0441785	0.0113758	0.0381956	8.2882e-06	0.24742	0.00127935
genus Eubacterium hallii group id.11338	ebi-a-GCST90017000	rs949971	3	T	G	0.0176396	-0.0540164	-0.21313	0.0116101	0.149475	3.29003e-06	0.153908	0.000101121
class Alphaproteobacteria id.2379	ebi-a-GCST90016909	rs10803434	1	A	T	0.558924	-0.0692742	-0.0282963	0.0148866	0.0446174	3.55435e-06	0.525951	0.00236613
class Alphaproteobacteria id.2379	ebi-a-GCST90016909	rs12977163	19	G	C	0.230466	0.0690234	-0.0305559	0.0153829	0.0481501	7.14184e-06	0.525692	0.00168989
class Alphaproteobacteria id.2379	ebi-a-GCST90016909	rs17061716	3	G	C	0.0164496	0.0927341	-0.130144	0.0207569	0.149675	9.33254e-06	0.38457	0.000278266
class Alphaproteobacteria id.2379	ebi-a-GCST90016909	rs55876211	3	C	T	0.262235	-0.080811	0.0374478	0.0184159	0.0437787	7.53633e-06	0.392336	0.00252685
class Alphaproteobacteria id.2379	ebi-a-GCST90016909	rs62285697	3	C	T	0.0957275	0.0805256	-0.0706675	0.0180912	0.071135	9.75933e-06	0.320501	0.00112262
class Alphaproteobacteria id.2379	ebi-a-GCST90016909	rs7960664	12	A	G	0.619669	-0.0969489	0.0575087	0.0215149	0.0390597	8.84301e-06	0.140932	0.00443034
class Alphaproteobacteria id.2379	ebi-a-GCST90016909	rs9813022	3	A	G	0.675849	-0.0751277	0.037151	0.0153867	0.040805	1.05334e-06	0.362583	0.00247302
genus Intestinibacter id.11345	ebi-a-GCST90017018	rs10805326	4	A	G	0.949384	-0.0775151	-0.00026776	0.0139665	0.0859368	3.54544e-08	0.997514	0.000577474
genus Intestinibacter id.11345	ebi-a-GCST90017018	rs11109097	12	T	C	0.427901	-0.0624272	-0.0423914	0.0138539	0.0402575	5.4949e-06	0.292339	0.00190806
genus Intestinibacter id.11345	ebi-a-GCST90017018	rs16938435	9	T	C	0.215761	-0.112189	0.0762842	0.0235439	0.0461908	1.80098e-06	0.098637	0.00425943
genus Intestinibacter id.11345	ebi-a-GCST90017018	rs2098844	11	T	C	0.660857	0.0575295	0.0591016	0.0128416	0.0420269	6.78875e-06	0.15964	0.00148355
genus Intestinibacter id.11345	ebi-a-GCST90017018	rs2702387	4	G	A	0.56143	-0.0608559	0.024665	0.0132145	0.0394227	4.25991e-06	0.531541	0.00182377
genus Intestinibacter id.11345	ebi-a-GCST90017018	rs4327025	15	G	A	0.384083	-0.0810346	-0.0342604	0.0154397	0.0389784	1.64327e-07	0.379423	0.00310684
genus Intestinibacter id.11345	ebi-a-GCST90017018	rs447950	5	A	G	0.482633	0.0628342	0.0285696	0.0136652	0.0380462	5.6391e-06	0.452702	0.00197169
genus Intestinibacter id.11345	ebi-a-GCST90017018	rs68093214	3	C	T	0.190505	0.0662258	-0.0483833	0.0149877	0.0492748	9.25763e-06	0.326145	0.00135271
genus Intestinibacter id.11345	ebi-a-GCST90017018	rs6875660	5	C	T	0.134572	0.0890455	-0.0280125	0.0193905	0.0580716	3.05781e-06	0.629537	0.00184688
genus Intestinibacter id.11345	ebi-a-GCST90017018	rs893394	2	G	A	0.947952	0.0583322	-0.024871	0.0130729	0.0967343	7.85037e-06	0.797097	0.000335766
genus Intestinibacter id.11345	ebi-a-GCST90017018	rs9348442	6	C	T	0.387858	0.099082	0.0473434	0.0221625	0.038816	6.25936e-06	0.222584	0.0046617
family Peptostreptococcaceae id.2042	ebi-a-GCST90016946	rs10805326	4	A	G	0.949384	-0.0566637	-0.00026776	0.012276	0.0859368	4.03395e-06	0.997514	0.000308581
family Peptostreptococcaceae id.2042	ebi-a-GCST90016946	rs117020988	7	C	T	0.00158015	0.182411	0.382402	0.0372126	0.534445	1.02795e-06	0.474292	0.000104989
family Peptostreptococcaceae id.2042	ebi-a-GCST90016946	rs12986312	19	T	G	0.0811815	0.0571818	-0.0788886	0.0125947	0.0709804	5.76713e-06	0.26639	0.000487789
family Peptostreptococcaceae id.2042	ebi-a-GCST90016946	rs1467258	17	G	A	0.242377	0.072584	-0.0336271	0.0162321	0.0497125	7.89805e-06	0.498766	0.00193489
family Peptostreptococcaceae id.2042	ebi-a-GCST90016946	rs1520207	3	T	C	0.488306	-0.0525658	0.0101044	0.0112476	0.0384282	3.16548e-06	0.792594	0.00138083
family Peptostreptococcaceae id.2042	ebi-a-GCST90016946	rs2644627	8	C	G	0.261732	-0.0558506	0.0307372	0.011224	0.0434447	6.3333e-07	0.479255	0.00120547
family Peptostreptococcaceae id.2042	ebi-a-GCST90016946	rs4692811	4	C	T	0.590926	0.0642075	0.00886079	0.0126913	0.0387155	4.21124e-07	0.81897	0.00199313
family Peptostreptococcaceae id.2042	ebi-a-GCST90016946	rs59865771	16	C	T	0.769321	-0.0573764	0.0472796	0.0127192	0.0472456	7.69024e-06	0.316962	0.00116846
family Peptostreptococcaceae id.2042	ebi-a-GCST90016946	rs61841503	10	G	A	0.0154187	0.0919658	-0.150797	0.0161331	0.154224	9.80122e-09	0.328184	0.000256792
family Peptostreptococcaceae id.2042	ebi-a-GCST90016946	rs6721459	2	G	A	0.589765	-0.0509823	0.0378493	0.0111975	0.0388652	5.07762e-06	0.330126	0.00125771
family Peptostreptococcaceae id.2042	ebi-a-GCST90016946	rs76982728	7	T	C	0.258451	0.124203	0.011044	0.0266923	0.0453276	3.24056e-06	0.807502	0.00591306
family Peptostreptococcaceae id.2042	ebi-a-GCST90016946	rs77540684	10	T	G	0.0894075	0.106725	0.0725409	0.0245638	0.0691149	8.13711e-06	0.293917	0.00185464
family Peptostreptococcaceae id.2042	ebi-a-GCST90016946	rs9573937	13	A	G	0.231722	-0.0693637	-0.0116225	0.0142907	0.0450881	1.70589e-06	0.796581	0.00171309
genus Coprococcus3 id.11303	ebi-a-GCST90016985	rs10810043	9	G	A	0.507586	-0.0515518	0.00355412	0.0115923	0.0432145	9.27428e-06	0.934453	0.00132849
genus Coprococcus3 id.11303	ebi-a-GCST90016985	rs11080344	17	C	T	0.680769	0.0516921	0.0237393	0.0113054	0.0407531	4.78696e-06	0.560221	0.0011614
genus Coprococcus3 id.11303	ebi-a-GCST90016985	rs13394391	2	C	T	0.0838839	-0.0709302	-0.0764678	0.0150918	0.0697419	2.20318e-06	0.272886	0.000773253
genus Coprococcus3 id.11303	ebi-a-GCST90016985	rs178271	22	C	T	0.947944	-0.145257	-0.133233	0.0294239	0.0977906	7.81088e-07	0.173063	0.00208237
genus Coprococcus3 id.11303	ebi-a-GCST90016985	rs62481985	8	G	C	0.394402	-0.0582385	0.0306652	0.0115052	0.0408387	4.17561e-07	0.452722	0.00162022
genus Coprococcus3 id.11303	ebi-a-GCST90016985	rs7521171	1	A	G	0.690531	0.0596434	-0.072195	0.0129279	0.0432649	4.32245e-06	0.0951831	0.00152039
genus Coprococcus3 id.11303	ebi-a-GCST90016985	rs8100692	19	T	C	0.515596	0.0577411	-0.00841807	0.0113476	0.0384642	4.16457e-07	0.826763	0.0016654
genus Lachnospiraceae UCG001 id.11321	ebi-a-GCST90017025	rs10815577	9	C	G	0.106315	-0.0683706	-0.011058	0.0143691	0.0619341	1.71502e-06	0.858295	0.000888276
genus Lachnospiraceae UCG001 id.11321	ebi-a-GCST90017025	rs2050911	1	G	A	0.180571	0.0751466	-0.0107165	0.0153934	0.0494707	1.10647e-06	0.828502	0.00167112
genus Lachnospiraceae UCG001 id.11321	ebi-a-GCST90017025	rs2371284	12	C	T	0.850761	0.0761893	-0.13269	0.0170127	0.0617352	7.55962e-06	0.0316075	0.00147404
genus Lachnospiraceae UCG001 id.11321	ebi-a-GCST90017025	rs437876	3	T	C	0.857382	0.0784637	0.0397007	0.0144768	0.0542913	7.16556e-08	0.464624	0.00150562
genus Lachnospiraceae UCG001 id.11321	ebi-a-GCST90017025	rs4981345	14	T	C	0.33835	-0.0681973	0.022613	0.0149831	0.0461444	6.08597e-06	0.6241	0.00208237
genus Lachnospiraceae UCG001 id.11321	ebi-a-GCST90017025	rs573933	9	T	C	0.166996	-0.107898	-0.00828673	0.0232346	0.051124	3.10506e-06	0.871234	0.00323899
genus Lachnospiraceae UCG001 id.11321	ebi-a-GCST90017025	rs62496417	7	T	G	0.171865	-0.0748504	-0.0264631	0.0165681	0.0507022	5.87503e-06	0.601718	0.0015948
genus Lachnospiraceae UCG001 id.11321	ebi-a-GCST90017025	rs7213933	17	T	A	0.273691	-0.0816269	-0.0378807	0.01838	0.0431783	9.01675e-06	0.380318	0.00264898
genus Lachnospiraceae UCG001 id.11321	ebi-a-GCST90017025	rs7341608	8	T	C	0.0390946	-0.0784757	-0.0460696	0.0177648	0.099135	9.48135e-06	0.642136	0.000462698
genus Lachnospiraceae UCG001 id.11321	ebi-a-GCST90017025	rs78848836	1	A	G	0.0982401	-0.118868	-0.0955038	0.0259753	0.0703411	3.38174e-06	0.174551	0.00250345
genus Lachnospiraceae UCG001 id.11321	ebi-a-GCST90017025	rs79476906	1	T	A	0.0142318	-0.087088	0.0210331	0.0197008	0.189529	8.27428e-06	0.911636	0.000212805
genus Lachnospiraceae UCG001 id.11321	ebi-a-GCST90017025	rs9403580	6	C	T	0.457245	0.107801	0.0252856	0.0229777	0.0388359	3.46785e-06	0.51499	0.00576804
genus Ruminiclostridium5 id.11355	ebi-a-GCST90017049	rs10827477	10	A	G	0.255211	-0.0547387	0.028246	0.0115163	0.0439477	2.1918e-06	0.520407	0.00113907
genus Ruminiclostridium5 id.11355	ebi-a-GCST90017049	rs113753996	5	T	C	0.0788173	0.0820689	0.0359163	0.0174463	0.0708963	3.98896e-06	0.612432	0.000978035
genus Ruminiclostridium5 id.11355	ebi-a-GCST90017049	rs1223978	13	C	T	0.623115	-0.0484169	0.0214103	0.0108254	0.0408793	8.16188e-06	0.600456	0.00110103
genus Ruminiclostridium5 id.11355	ebi-a-GCST90017049	rs1492620	6	T	C	0.290764	-0.0830505	-0.0162701	0.0180073	0.0416796	3.52574e-06	0.696271	0.00284476
genus Ruminiclostridium5 id.11355	ebi-a-GCST90017049	rs2286384	12	C	G	0.582747	0.0518814	-0.0228698	0.0107482	0.0389634	1.43857e-06	0.557232	0.00130898
genus Ruminiclostridium5 id.11355	ebi-a-GCST90017049	rs243585	21	C	G	0.415538	-0.0585939	0.010731	0.0121017	0.0399924	1.32681e-06	0.78845	0.00166764
genus Ruminiclostridium5 id.11355	ebi-a-GCST90017049	rs2482038	10	C	A	0.686704	0.0518991	0.0473233	0.0108777	0.04095	1.70314e-06	0.24783	0.00115898
genus Ruminiclostridium5 id.11355	ebi-a-GCST90017049	rs2791343	8	T	C	0.229878	0.051717	-0.00399033	0.0113369	0.0455372	5.53962e-06	0.930172	0.000947008
genus Ruminiclostridium5 id.11355	ebi-a-GCST90017049	rs2801960	1	G	C	0.819982	-0.0520975	0.0138828	0.0115111	0.0495089	6.20869e-06	0.779164	0.000801279
genus Ruminiclostridium5 id.11355	ebi-a-GCST90017049	rs2833828	21	G	A	0.628906	0.0489617	-0.00205626	0.0108702	0.0392845	6.81648e-06	0.958255	0.00111896
genus Ruminiclostridium5 id.11355	ebi-a-GCST90017049	rs4955951	3	A	G	0.199186	-0.0713749	0.0144044	0.0165826	0.049003	9.9552e-06	0.768796	0.00162522
genus Ruminiclostridium5 id.11355	ebi-a-GCST90017049	rs6121460	20	G	A	0.169469	0.0932955	-0.0287109	0.0199206	0.0505147	2.64107e-06	0.569785	0.00245018
genus Ruminiclostridium5 id.11355	ebi-a-GCST90017049	rs73002572	2	G	C	0.223673	0.181548	-0.0217664	0.0414078	0.0470034	8.82226e-06	0.643305	0.0114465
genus Ruminiclostridium5 id.11355	ebi-a-GCST90017049	rs79968837	20	A	G	0.276634	-0.0950311	-0.0141805	0.0193507	0.0440915	1.14623e-06	0.747744	0.00361431
genus Ruminiclostridium6 id.11356	ebi-a-GCST90017050	rs10829821	10	T	C	0.123583	-0.097606	-0.111362	0.0216072	0.0580821	3.47144e-06	0.0551963	0.00206373
genus Ruminiclostridium6 id.11356	ebi-a-GCST90017050	rs11992182	8	A	C	0.245783	0.0625299	-0.0582717	0.0137876	0.044137	4.64836e-06	0.186753	0.00144962
genus Ruminiclostridium6 id.11356	ebi-a-GCST90017050	rs1871858	15	C	G	0.128172	-0.105422	0.0598082	0.0237274	0.0574909	9.11612e-06	0.298198	0.0024838
genus Ruminiclostridium6 id.11356	ebi-a-GCST90017050	rs2548459	19	C	T	6.34655e-05	0.0554866	3.68619	0.0122755	1.43501	6.40206e-06	0.0102061	3.90766e-07
genus Ruminiclostridium6 id.11356	ebi-a-GCST90017050	rs35362464	4	C	A	0.121366	0.0720077	-0.00145615	0.0165387	0.0584803	8.99146e-06	0.980135	0.00110584
genus Ruminiclostridium6 id.11356	ebi-a-GCST90017050	rs61060922	16	T	G	0.0510359	0.15913	0.0258978	0.0322283	0.0866825	1.08648e-06	0.765119	0.00245279
genus Ruminiclostridium6 id.11356	ebi-a-GCST90017050	rs663262	11	C	T	0.744228	0.13498	-0.0296805	0.0310715	0.043328	3.39414e-06	0.493333	0.0069363
genus Ruminiclostridium6 id.11356	ebi-a-GCST90017050	rs73176030	7	T	C	0.0520281	0.058665	-0.00314487	0.013208	0.0868251	7.28887e-06	0.971106	0.000339486
genus Ruminiclostridium6 id.11356	ebi-a-GCST90017050	rs77193512	11	A	G	0.226207	0.0736533	0.0663954	0.0153163	0.0464201	1.29587e-06	0.152627	0.00189909
genus Ruminiclostridium6 id.11356	ebi-a-GCST90017050	rs792058	2	G	A	0.41847	0.0554234	-0.0034421	0.0125423	0.0413992	8.57946e-06	0.933737	0.00149504
genus Ruminiclostridium6 id.11356	ebi-a-GCST90017050	rs79968172	1	G	A	0.11992	0.11614	-0.0858111	0.0243083	0.0589581	1.66054e-06	0.145543	0.00284713
genus Ruminiclostridium6 id.11356	ebi-a-GCST90017050	rs9555756	13	A	C	0.13944	-0.0804138	-0.0362364	0.0176692	0.0557178	7.10133e-06	0.515462	0.00155189
genus Haemophilus id.3698	ebi-a-GCST90017013	rs10840326	11	C	G	0.379499	-0.0677384	-0.0291599	0.0151463	0.0407626	7.36529e-06	0.474387	0.00216099
genus Haemophilus id.3698	ebi-a-GCST90017013	rs12191680	6	C	G	0.141254	0.106544	-0.0308819	0.0200323	0.0557645	1.46913e-07	0.579721	0.00275393
genus Haemophilus id.3698	ebi-a-GCST90017013	rs12876183	13	T	A	0.204491	0.0749201	0.0545213	0.016711	0.0484873	9.62498e-06	0.260825	0.00182619
genus Haemophilus id.3698	ebi-a-GCST90017013	rs35509	12	G	A	0.0604321	0.128249	-0.0541394	0.0268779	0.0804779	2.00951e-06	0.501124	0.00186781
genus Haemophilus id.3698	ebi-a-GCST90017013	rs4822728	22	T	C	0.481171	0.0705861	-0.0138907	0.0151388	0.0380228	3.47848e-06	0.71487	0.00248767
genus Haemophilus id.3698	ebi-a-GCST90017013	rs56310940	7	G	C	0.44337	-0.108393	-0.0199141	0.0247052	0.0388656	7.23236e-06	0.608383	0.00579916
genus Haemophilus id.3698	ebi-a-GCST90017013	rs76022354	10	C	T	0.0357747	0.244638	0.0819498	0.0505504	0.105302	1.83033e-06	0.43643	0.00412888
genus Haemophilus id.3698	ebi-a-GCST90017013	rs9328464	6	T	C	0.32529	0.0723095	-0.0165284	0.0148799	0.0406029	1.42269e-06	0.683953	0.00229514
genus Haemophilus id.3698	ebi-a-GCST90017013	rs9382510	6	C	T	0.463922	-0.093521	0.055382	0.0172649	0.0400495	7.12049e-08	0.166714	0.00435032
genus Haemophilus id.3698	ebi-a-GCST90017013	rs9574096	13	A	T	0.791253	-0.0736375	0.111918	0.0155227	0.0467039	2.18022e-06	0.01656	0.00179128
genus Haemophilus id.3698	ebi-a-GCST90017013	rs9895850	17	T	C	0.0925133	-0.192957	0.01242	0.0416755	0.065333	2.14062e-06	0.849228	0.00625166
family Pasteurellaceae id.3689	ebi-a-GCST90016944	rs10840326	11	C	G	0.379499	-0.0717634	-0.0291599	0.0149229	0.0407626	1.43843e-06	0.474387	0.00242543
family Pasteurellaceae id.3689	ebi-a-GCST90016944	rs10965428	9	C	A	0.0412439	-0.119902	0.285288	0.0258219	0.097259	4.29151e-06	0.00335398	0.00113697
family Pasteurellaceae id.3689	ebi-a-GCST90016944	rs12050685	15	A	G	0.111683	-0.0670948	-0.0627658	0.015239	0.0610726	9.18523e-06	0.304079	0.000893229
family Pasteurellaceae id.3689	ebi-a-GCST90016944	rs12191680	6	C	G	0.141254	0.102214	-0.0308819	0.0197189	0.0557645	3.04902e-07	0.579721	0.00253464
family Pasteurellaceae id.3689	ebi-a-GCST90016944	rs16970009	17	A	G	0.0532214	0.187381	-0.0486151	0.0429572	0.0851325	7.31526e-06	0.567964	0.00353847
family Pasteurellaceae id.3689	ebi-a-GCST90016944	rs35510	12	A	G	0.0608566	0.122729	-0.0553336	0.0264958	0.0807072	4.01578e-06	0.492959	0.00172173
family Pasteurellaceae id.3689	ebi-a-GCST90016944	rs4822728	22	T	C	0.481171	0.0685479	-0.0138907	0.0149032	0.0380228	4.71846e-06	0.71487	0.00234608
family Pasteurellaceae id.3689	ebi-a-GCST90016944	rs6092684	20	A	T	0.446397	0.0684647	0.028923	0.014674	0.0384965	3.44057e-06	0.452462	0.00231677
family Pasteurellaceae id.3689	ebi-a-GCST90016944	rs6972479	7	A	G	0.0190929	-0.0781862	0.157533	0.0175366	0.14993	7.74819e-06	0.293393	0.000228976
family Pasteurellaceae id.3689	ebi-a-GCST90016944	rs731534	20	C	G	0.651261	-0.0986502	-0.0513485	0.0216316	0.0455769	9.46303e-06	0.259897	0.0044206
family Pasteurellaceae id.3689	ebi-a-GCST90016944	rs76022354	10	C	T	0.0357747	0.24289	0.0819498	0.0500406	0.105302	1.82856e-06	0.43643	0.00407009
family Pasteurellaceae id.3689	ebi-a-GCST90016944	rs9382510	6	C	T	0.463922	-0.0881865	0.055382	0.0169965	0.0400495	2.476e-07	0.166714	0.00386818
family Pasteurellaceae id.3689	ebi-a-GCST90016944	rs9895850	17	T	C	0.0925133	-0.176406	0.01242	0.041017	0.065333	9.0826e-06	0.849228	0.00522518
family Pasteurellaceae id.3689	ebi-a-GCST90016944	rs9938097	16	C	T	0.826971	0.0710386	0.100668	0.0158024	0.0513637	8.22602e-06	0.0500058	0.0014442
order Pasteurellales id.3688	ebi-a-GCST90017105	rs10840326	11	C	G	0.379499	-0.0717634	-0.0291599	0.0149229	0.0407626	1.43843e-06	0.474387	0.00242543
order Pasteurellales id.3688	ebi-a-GCST90017105	rs10965428	9	C	A	0.0412439	-0.119902	0.285288	0.0258219	0.097259	4.29151e-06	0.00335398	0.00113697
order Pasteurellales id.3688	ebi-a-GCST90017105	rs12050685	15	A	G	0.111683	-0.0670948	-0.0627658	0.015239	0.0610726	9.18523e-06	0.304079	0.000893229
order Pasteurellales id.3688	ebi-a-GCST90017105	rs12191680	6	C	G	0.141254	0.102214	-0.0308819	0.0197189	0.0557645	3.04902e-07	0.579721	0.00253464
order Pasteurellales id.3688	ebi-a-GCST90017105	rs16970009	17	A	G	0.0532214	0.187381	-0.0486151	0.0429572	0.0851325	7.31526e-06	0.567964	0.00353847
order Pasteurellales id.3688	ebi-a-GCST90017105	rs35510	12	A	G	0.0608566	0.122729	-0.0553336	0.0264958	0.0807072	4.01578e-06	0.492959	0.00172173
order Pasteurellales id.3688	ebi-a-GCST90017105	rs4822728	22	T	C	0.481171	0.0685479	-0.0138907	0.0149032	0.0380228	4.71846e-06	0.71487	0.00234608
order Pasteurellales id.3688	ebi-a-GCST90017105	rs6092684	20	A	T	0.446397	0.0684647	0.028923	0.014674	0.0384965	3.44057e-06	0.452462	0.00231677
order Pasteurellales id.3688	ebi-a-GCST90017105	rs6972479	7	A	G	0.0190929	-0.0781862	0.157533	0.0175366	0.14993	7.74819e-06	0.293393	0.000228976
order Pasteurellales id.3688	ebi-a-GCST90017105	rs731534	20	C	G	0.651261	-0.0986502	-0.0513485	0.0216316	0.0455769	9.46303e-06	0.259897	0.0044206
order Pasteurellales id.3688	ebi-a-GCST90017105	rs76022354	10	C	T	0.0357747	0.24289	0.0819498	0.0500406	0.105302	1.82856e-06	0.43643	0.00407009
order Pasteurellales id.3688	ebi-a-GCST90017105	rs9382510	6	C	T	0.463922	-0.0881865	0.055382	0.0169965	0.0400495	2.476e-07	0.166714	0.00386818
order Pasteurellales id.3688	ebi-a-GCST90017105	rs9895850	17	T	C	0.0925133	-0.176406	0.01242	0.041017	0.065333	9.0826e-06	0.849228	0.00522518
order Pasteurellales id.3688	ebi-a-GCST90017105	rs9938097	16	C	T	0.826971	0.0710386	0.100668	0.0158024	0.0513637	8.22602e-06	0.0500058	0.0014442
class Actinobacteria id.419	ebi-a-GCST90016908	rs10841473	12	G	C	0.209816	-0.0583765	-0.0678388	0.0123353	0.0473037	2.59358e-06	0.151541	0.00112999
class Actinobacteria id.419	ebi-a-GCST90016908	rs11745923	5	G	T	0.0572411	0.0563759	-0.00930166	0.0115529	0.0863366	1.58132e-06	0.914204	0.000343025
class Actinobacteria id.419	ebi-a-GCST90016908	rs12049045	1	A	G	0.616055	0.0510452	0.0757313	0.0114325	0.0405966	8.62621e-06	0.0621169	0.00123262
class Actinobacteria id.419	ebi-a-GCST90016908	rs12899991	15	T	A	0.889492	-0.0719923	-0.0671657	0.0154661	0.0649969	4.02819e-06	0.301432	0.00101891
class Actinobacteria id.419	ebi-a-GCST90016908	rs1376754	2	G	A	0.516537	0.0509242	-0.00750816	0.0112503	0.0388183	6.71382e-06	0.846632	0.00129522
class Actinobacteria id.419	ebi-a-GCST90016908	rs4945008	11	G	A	0.310347	-0.0540741	-0.0137875	0.0121393	0.0413526	5.39237e-06	0.738824	0.00125166
class Actinobacteria id.419	ebi-a-GCST90016908	rs6660520	1	G	A	0.397382	-0.0711483	-0.0216535	0.0134495	0.0399516	1.10652e-07	0.587824	0.00242443
class Actinobacteria id.419	ebi-a-GCST90016908	rs7322849	13	T	C	0.443769	0.0944467	-0.00307682	0.0192976	0.0385329	6.20798e-07	0.936357	0.00440368
class Actinobacteria id.419	ebi-a-GCST90016908	rs7700479	5	T	A	0.180765	-0.0769653	-0.0557866	0.0173933	0.0496206	8.62144e-06	0.260901	0.00175446
class Actinobacteria id.419	ebi-a-GCST90016908	rs8047955	16	G	A	0.317065	-0.0575816	-0.0598228	0.0116762	0.0418975	8.3372e-07	0.153338	0.0014359
class Actinobacteria id.419	ebi-a-GCST90016908	rs857444	6	C	T	0.305973	0.0509553	-0.0155377	0.011539	0.0425987	8.92237e-06	0.715301	0.00110273
class Actinobacteria id.419	ebi-a-GCST90016908	rs961091	7	G	A	0.554846	0.0501255	-0.062898	0.011255	0.0398191	8.67601e-06	0.1142	0.00124117
phylum Actinobacteria id.400	ebi-a-GCST90017110	rs10841473	12	G	C	0.209816	-0.0596572	-0.0678388	0.0117537	0.0473037	4.46581e-07	0.151541	0.00118011
phylum Actinobacteria id.400	ebi-a-GCST90017110	rs11766971	7	C	T	0.162182	-0.0476376	0.115781	0.010646	0.0517837	9.39918e-06	0.0253606	0.000616712
phylum Actinobacteria id.400	ebi-a-GCST90017110	rs12528285	6	C	T	0.0516325	0.0809469	0.108261	0.0180784	0.0860363	5.68787e-06	0.208279	0.000641697
phylum Actinobacteria id.400	ebi-a-GCST90017110	rs13192624	6	T	C	0.450313	-0.0522862	-0.0265092	0.0117742	0.0398342	9.32567e-06	0.505737	0.00135342
phylum Actinobacteria id.400	ebi-a-GCST90017110	rs1397793	5	A	G	0.393242	0.0521387	-0.0260258	0.0111587	0.0399887	3.73766e-06	0.515157	0.00129726
phylum Actinobacteria id.400	ebi-a-GCST90017110	rs34284163	16	A	T	0.192319	-0.0603312	0.032452	0.0136851	0.0520116	8.82104e-06	0.53267	0.00113077
phylum Actinobacteria id.400	ebi-a-GCST90017110	rs4429415	2	C	T	0.345711	0.0581908	-0.0596663	0.0111343	0.0399948	2.05145e-07	0.135738	0.00153187
phylum Actinobacteria id.400	ebi-a-GCST90017110	rs55888705	4	A	G	0.332933	0.0534221	0.0526858	0.0109975	0.0422426	1.31241e-06	0.212317	0.00126765
phylum Actinobacteria id.400	ebi-a-GCST90017110	rs62448869	7	T	A	0.294485	-0.0524531	0.0179002	0.0108226	0.0423313	1.13896e-06	0.672397	0.00114325
phylum Actinobacteria id.400	ebi-a-GCST90017110	rs6496870	15	C	T	0.903409	-0.0510777	0.0608749	0.0113809	0.0644431	4.61743e-06	0.344848	0.000455317
phylum Actinobacteria id.400	ebi-a-GCST90017110	rs6743026	2	T	C	0.585238	0.0589446	0.0477287	0.0134622	0.0397654	9.88325e-06	0.23004	0.00168675
phylum Actinobacteria id.400	ebi-a-GCST90017110	rs74037001	14	G	A	0.0117485	-0.0819391	-0.117693	0.0165334	0.195734	6.71243e-07	0.547646	0.000155906
phylum Actinobacteria id.400	ebi-a-GCST90017110	rs8047955	16	G	A	0.317065	-0.0521115	-0.0598228	0.0111192	0.0418975	2.66201e-06	0.153338	0.00117605
phylum Actinobacteria id.400	ebi-a-GCST90017110	rs857444	6	C	T	0.305973	0.0507315	-0.0155377	0.0109885	0.0425987	3.80347e-06	0.715301	0.00109306
phylum Actinobacteria id.400	ebi-a-GCST90017110	rs9833771	3	C	T	0.20922	-0.0490077	0.0134449	0.0106564	0.0468611	4.07437e-06	0.774182	0.000794726
genus Bifidobacterium id.436	ebi-a-GCST90016970	rs10841473	12	G	C	0.209816	-0.0624207	-0.0678388	0.0129438	0.0473037	1.6452e-06	0.151541	0.00129197
genus Bifidobacterium id.436	ebi-a-GCST90016970	rs12022129	1	A	G	0.398728	-0.0619356	-0.017831	0.0138937	0.0398063	7.9965e-06	0.654195	0.00183932
genus Bifidobacterium id.436	ebi-a-GCST90016970	rs2686790	7	C	T	0.590829	-0.070741	0.019443	0.0157926	0.0386003	7.49894e-06	0.614472	0.00241957
genus Bifidobacterium id.436	ebi-a-GCST90016970	rs4567981	2	T	A	0.389	0.0562084	-0.00897105	0.0117923	0.0394928	1.92832e-06	0.820302	0.00150184
genus Bifidobacterium id.436	ebi-a-GCST90016970	rs540489	17	T	G	0.379533	-0.0637641	-0.0499098	0.0138746	0.0420002	5.19457e-06	0.234706	0.00191492
genus Bifidobacterium id.436	ebi-a-GCST90016970	rs55888705	4	A	G	0.332933	0.0546319	0.0526858	0.0121139	0.0422426	6.67022e-06	0.212317	0.00132571
genus Bifidobacterium id.436	ebi-a-GCST90016970	rs5746486	22	T	C	0.468397	-0.0536216	-0.0341736	0.0120801	0.0380594	8.99953e-06	0.369238	0.00143189
genus Bifidobacterium id.436	ebi-a-GCST90016970	rs62181700	2	G	A	0.275343	-0.0624643	-0.0126329	0.0131205	0.0429355	2.17245e-06	0.768582	0.00155704
genus Bifidobacterium id.436	ebi-a-GCST90016970	rs7322849	13	T	C	0.443769	0.112428	-0.00307682	0.0201813	0.0385329	1.08368e-08	0.936357	0.00624009
genus Bifidobacterium id.436	ebi-a-GCST90016970	rs73797465	5	T	G	0.10482	-0.0953566	-0.013577	0.0209236	0.0645726	4.38157e-06	0.833466	0.00170642
genus Bifidobacterium id.436	ebi-a-GCST90016970	rs857444	6	C	T	0.305973	0.0558234	-0.0155377	0.0121219	0.0425987	3.571e-06	0.715301	0.00132349
genus Paraprevotella id.962	ebi-a-GCST90017040	rs10842464	12	C	T	0.899782	0.0758215	-0.103337	0.0172568	0.0632726	6.59721e-06	0.102425	0.00103681
genus Paraprevotella id.962	ebi-a-GCST90017040	rs140997932	3	T	C	0.00851058	-0.162376	-0.319236	0.0354178	0.227761	2.1112e-06	0.161027	0.00044496
genus Paraprevotella id.962	ebi-a-GCST90017040	rs17109926	12	A	G	0.416431	-0.0988335	0.0132293	0.0216172	0.0385854	6.75274e-06	0.731705	0.00474759
genus Paraprevotella id.962	ebi-a-GCST90017040	rs2081023	5	A	G	0.401616	-0.122561	-0.018347	0.0236507	0.039108	2.63797e-07	0.638971	0.00721981
genus Paraprevotella id.962	ebi-a-GCST90017040	rs3008582	1	T	C	0.34044	0.10572	-0.031914	0.0227246	0.042197	4.35993e-06	0.449463	0.00501925
genus Paraprevotella id.962	ebi-a-GCST90017040	rs3801748	7	G	A	0.443048	0.0779721	-0.0318378	0.0171691	0.038247	5.20176e-06	0.40517	0.00300039
genus Paraprevotella id.962	ebi-a-GCST90017040	rs4756632	11	G	T	0.212294	-0.138905	0.0307862	0.0289897	0.0466915	3.81751e-06	0.509669	0.00645309
genus Paraprevotella id.962	ebi-a-GCST90017040	rs4767113	12	C	T	0.196199	0.0882466	-0.0494685	0.018382	0.0515906	2.14358e-06	0.337626	0.00245624
genus Paraprevotella id.962	ebi-a-GCST90017040	rs7240324	18	T	G	0.0106608	-0.10229	-0.099398	0.0226948	0.197476	5.95895e-06	0.614724	0.000220715
genus Paraprevotella id.962	ebi-a-GCST90017040	rs9602779	13	A	C	0.0647346	-0.106692	-0.126678	0.0220264	0.0770909	6.9274e-07	0.100336	0.00137837
genus Paraprevotella id.962	ebi-a-GCST90017040	rs9900242	17	A	G	0.511601	-0.0852967	0.0208491	0.0175212	0.0379464	1.14067e-06	0.582707	0.00363581
genus Ruminococcaceae UCG005 id.11363	ebi-a-GCST90017056	rs10873449	14	C	T	0.424519	-0.0654843	0.0243242	0.0143973	0.0396398	4.11169e-06	0.53946	0.00209523
genus Ruminococcaceae UCG005 id.11363	ebi-a-GCST90017056	rs10937802	4	A	G	0.435497	-0.0755811	0.00863711	0.0168226	0.0415811	8.17354e-06	0.83545	0.00280872
genus Ruminococcaceae UCG005 id.11363	ebi-a-GCST90017056	rs10950694	7	C	T	0.333657	-0.0577628	0.0364774	0.011412	0.0407649	4.29804e-07	0.370881	0.00148363
genus Ruminococcaceae UCG005 id.11363	ebi-a-GCST90017056	rs114279581	2	A	G	0.0521081	-0.146604	-0.0507647	0.0316034	0.0877466	3.21855e-06	0.562902	0.00212317
genus Ruminococcaceae UCG005 id.11363	ebi-a-GCST90017056	rs12288512	11	A	G	0.00294601	0.066635	0.0232058	0.0144356	0.367774	3.10277e-06	0.949688	2.60848e-05
genus Ruminococcaceae UCG005 id.11363	ebi-a-GCST90017056	rs12458218	18	T	C	0.364777	0.0677322	-0.00305405	0.0144525	0.0394049	2.41024e-06	0.938222	0.00212605
genus Ruminococcaceae UCG005 id.11363	ebi-a-GCST90017056	rs2893871	10	G	A	0.263037	-0.073644	0.0129153	0.015548	0.0432732	3.53843e-06	0.765352	0.00210265
genus Ruminococcaceae UCG005 id.11363	ebi-a-GCST90017056	rs35166120	8	G	C	0.6852	0.0686153	-0.0208982	0.0146252	0.0417963	3.75405e-06	0.617074	0.00203107
genus Ruminococcaceae UCG005 id.11363	ebi-a-GCST90017056	rs394449	17	A	T	0.220841	0.0692909	0.0437872	0.0148712	0.0525288	2.59896e-06	0.404515	0.0016523
genus Ruminococcaceae UCG005 id.11363	ebi-a-GCST90017056	rs60081663	5	C	G	5.93918e-05	0.158082	-0.872732	0.0319586	2.63545	9.28111e-07	0.740531	2.96822e-06
genus Ruminococcaceae UCG005 id.11363	ebi-a-GCST90017056	rs72776570	10	C	A	7.83348e-05	0.087067	-1.20223	0.0197179	2.36668	5.3571e-06	0.611467	1.18757e-06
genus Ruminococcaceae UCG005 id.11363	ebi-a-GCST90017056	rs7449320	5	C	A	0.43038	0.0599163	-0.0634038	0.0130836	0.0399933	4.80773e-06	0.112884	0.00176018
genus Ruminococcaceae UCG005 id.11363	ebi-a-GCST90017056	rs7555878	1	G	A	0.673246	-0.0586677	0.0359817	0.0125277	0.0420756	2.81022e-06	0.392459	0.00151434
genus Ruminococcaceae UCG005 id.11363	ebi-a-GCST90017056	rs7586445	2	G	A	0.0232803	0.0782349	0.142997	0.0176458	0.124237	8.81455e-06	0.249732	0.000278349
genus Ruminococcaceae UCG005 id.11363	ebi-a-GCST90017056	rs898577	15	C	T	0.87294	0.123012	0.0591057	0.0286671	0.0577062	7.46311e-06	0.305716	0.00335674
family Clostridiaceae1 id.1869	ebi-a-GCST90016931	rs10875374	1	T	C	0.58625	0.0536759	0.00718685	0.0119436	0.0386541	8.09823e-06	0.852502	0.00139769
family Clostridiaceae1 id.1869	ebi-a-GCST90016931	rs12186080	3	G	A	0.168348	0.0748236	0.10518	0.016246	0.0521988	5.33962e-06	0.0439056	0.00156768
family Clostridiaceae1 id.1869	ebi-a-GCST90016931	rs12341505	9	G	A	0.0613291	0.0814503	-0.0129132	0.0179338	0.0801996	4.54485e-06	0.872083	0.000763828
family Clostridiaceae1 id.1869	ebi-a-GCST90016931	rs12490337	3	C	G	0.44766	-0.0616944	0.0214101	0.013693	0.0383688	6.9051e-06	0.57684	0.00188225
family Clostridiaceae1 id.1869	ebi-a-GCST90016931	rs2817172	1	C	T	0.513798	0.0563367	0.0157969	0.012392	0.0394323	5.27024e-06	0.688708	0.0015857
family Clostridiaceae1 id.1869	ebi-a-GCST90016931	rs4723021	7	T	C	0.206305	-0.106376	0.040205	0.0241944	0.0470183	7.42147e-06	0.3925	0.00370579
family Clostridiaceae1 id.1869	ebi-a-GCST90016931	rs550843	6	T	C	0.270744	-0.0734787	0.0231613	0.0168383	0.0455146	7.0912e-06	0.610839	0.00213202
family Clostridiaceae1 id.1869	ebi-a-GCST90016931	rs62397761	6	A	G	0.105394	0.0615805	0.0759303	0.0136198	0.0621485	9.07716e-06	0.2218	0.000715096
genus Holdemania id.2157	ebi-a-GCST90017015	rs10885477	10	T	C	0.268199	-0.135137	-0.0794647	0.0301894	0.0428188	8.59825e-06	0.0634761	0.00716851
genus Holdemania id.2157	ebi-a-GCST90017015	rs11080063	17	G	A	0.0954165	-0.0665238	0.00978013	0.0149837	0.0648804	6.66884e-06	0.88018	0.000763935
genus Holdemania id.2157	ebi-a-GCST90017015	rs113593397	8	A	G	0.0094603	-0.128935	0.278573	0.0282526	0.194674	9.35729e-06	0.152438	0.000311565
genus Holdemania id.2157	ebi-a-GCST90017015	rs116500994	13	G	T	0.0248884	-0.13755	-0.114699	0.0293386	0.125078	2.34477e-06	0.359133	0.000918338
genus Holdemania id.2157	ebi-a-GCST90017015	rs12701617	7	A	G	0.432829	-0.0660617	0.0330486	0.0149427	0.0383839	9.51853e-06	0.389238	0.00214269
genus Holdemania id.2157	ebi-a-GCST90017015	rs150096134	12	T	A	0.335364	0.162139	0.0475981	0.0332089	0.0422453	2.37766e-06	0.259866	0.0117194
genus Holdemania id.2157	ebi-a-GCST90017015	rs1867876	11	T	C	0.535352	0.0842919	0.0791443	0.0162192	0.0380363	2.7388e-07	0.0374559	0.0035348
genus Holdemania id.2157	ebi-a-GCST90017015	rs4146507	5	C	T	0.309953	0.079488	0.0420933	0.0177002	0.0416043	7.2297e-06	0.311655	0.00270276
genus Holdemania id.2157	ebi-a-GCST90017015	rs73139538	7	G	A	0.222069	-0.148594	-0.00346972	0.0327469	0.0510351	7.77177e-06	0.945796	0.00762889
genus Holdemania id.2157	ebi-a-GCST90017015	rs80149660	10	C	T	0.0154882	-0.232987	0.0772792	0.0519183	0.153024	6.04213e-06	0.613549	0.00165545
genus Holdemania id.2157	ebi-a-GCST90017015	rs9500080	6	C	T	0.274621	0.0926764	-0.0166083	0.0178886	0.0428839	4.08517e-07	0.698546	0.0034219
genus Holdemania id.2157	ebi-a-GCST90017015	rs9529719	13	C	T	0.426606	-0.074038	-0.0631258	0.0160494	0.0405007	5.96664e-06	0.119083	0.00268176
genus Holdemania id.2157	ebi-a-GCST90017015	rs967319	3	T	C	0.150596	0.0788638	0.0274412	0.0176744	0.0531594	8.38147e-06	0.60571	0.00159116
genus Collinsella id.815	ebi-a-GCST90016981	rs10890671	11	C	T	0.37037	0.0537401	0.0515492	0.0118848	0.0393793	6.52139e-06	0.19052	0.00134694
genus Collinsella id.815	ebi-a-GCST90016981	rs11597285	10	G	T	0.0814136	-0.0537947	-0.124666	0.0120548	0.0709028	9.37605e-06	0.0787028	0.000432839
genus Collinsella id.815	ebi-a-GCST90016981	rs12921100	16	T	A	0.654041	-0.0563759	0.023461	0.0127019	0.0422255	8.22565e-06	0.578476	0.00143829
genus Collinsella id.815	ebi-a-GCST90016981	rs1496626	19	T	C	0.287903	-0.0722307	-0.0374799	0.01616	0.0456457	6.78172e-06	0.411586	0.00213924
genus Collinsella id.815	ebi-a-GCST90016981	rs2103510	21	G	A	0.21995	0.0786551	-0.0442446	0.0168217	0.0463201	2.42477e-06	0.339481	0.0021229
genus Collinsella id.815	ebi-a-GCST90016981	rs2671662	17	G	C	0.274543	0.0567751	-0.0545819	0.011945	0.045255	2.22039e-06	0.227781	0.00128401
genus Collinsella id.815	ebi-a-GCST90016981	rs59414781	15	C	G	0.326574	0.0668866	3.59252e-05	0.0149773	0.0440369	9.14724e-06	0.999349	0.00196779
genus Collinsella id.815	ebi-a-GCST90016981	rs62448871	7	C	A	0.293775	-0.0540309	0.0188845	0.0120324	0.0422293	6.7825e-06	0.654739	0.00121136
genus Collinsella id.815	ebi-a-GCST90016981	rs73052258	2	G	A	0.0692466	0.0930178	0.140761	0.0202658	0.0777803	1.71581e-06	0.0703396	0.00111531
genus Collinsella id.815	ebi-a-GCST90016981	rs9541268	13	C	A	0.0214314	0.09597	-0.0660935	0.0197312	0.137477	8.79427e-07	0.630687	0.000386316
unknown genus id.959	ebi-a-GCST90017087	rs10892421	11	T	C	0.402889	0.103858	-0.00320442	0.0213953	0.0394068	1.38589e-06	0.93519	0.0051898
unknown genus id.959	ebi-a-GCST90017087	rs115909738	15	A	C	0.177983	-0.134627	0.016816	0.0297761	0.0499582	6.49127e-06	0.736417	0.00530339
unknown genus id.959	ebi-a-GCST90017087	rs11691923	2	G	A	0.247197	-0.0923453	0.0263403	0.0206883	0.0484592	8.35276e-06	0.586747	0.00317383
unknown genus id.959	ebi-a-GCST90017087	rs12261792	10	T	G	0.132133	-0.113723	-0.05031	0.0256243	0.0559591	9.57326e-06	0.368626	0.00296614
unknown genus id.959	ebi-a-GCST90017087	rs1969793	13	A	G	0.756653	-0.102671	0.0870711	0.0218939	0.044364	3.25687e-06	0.0496867	0.00388194
unknown genus id.959	ebi-a-GCST90017087	rs2199860	4	C	G	0.332956	0.121445	0.0483025	0.0222909	0.0411961	6.64477e-08	0.240995	0.00655135
unknown genus id.959	ebi-a-GCST90017087	rs2317372	8	T	C	0.518292	0.0946411	0.00463177	0.0210788	0.0392534	7.92994e-06	0.90607	0.00447247
unknown genus id.959	ebi-a-GCST90017087	rs2831909	21	C	T	0.472572	-0.132488	0.0254917	0.0306785	0.0380749	5.89794e-06	0.503167	0.00875012
unknown genus id.959	ebi-a-GCST90017087	rs474008	3	A	T	0.390636	0.102406	-0.00726813	0.0231025	0.0395755	7.12279e-06	0.854286	0.00499264
unknown genus id.959	ebi-a-GCST90017087	rs56210598	6	C	G	0.580338	-0.11152	-0.00554065	0.0225689	0.042877	9.12053e-07	0.897182	0.00605782
unknown genus id.959	ebi-a-GCST90017087	rs66473610	7	T	G	0.0421627	0.181405	0.00526516	0.0401061	0.0969426	8.79124e-06	0.956686	0.00265796
unknown genus id.959	ebi-a-GCST90017087	rs75285799	1	T	C	0.505664	0.132213	-0.0448121	0.0275812	0.0380649	3.24795e-06	0.239093	0.00873902
unknown genus id.959	ebi-a-GCST90017087	rs9534068	13	A	G	0.43007	0.098738	-0.12557	0.0211319	0.0419345	3.06719e-06	0.00274967	0.00477925
genus Tyzzerella3 id.11335	ebi-a-GCST90017075	rs10898797	11	C	T	0.158562	0.12238	0.037807	0.0274683	0.0523823	8.85442e-06	0.470447	0.00399643
genus Tyzzerella3 id.11335	ebi-a-GCST90017075	rs112102233	10	A	G	0.118758	-0.216348	-0.0414644	0.0477575	0.0594534	6.17675e-06	0.485536	0.00979702
genus Tyzzerella3 id.11335	ebi-a-GCST90017075	rs17706273	5	T	C	0.105713	-0.140368	0.0849638	0.0274708	0.0618123	5.87814e-07	0.169272	0.00372539
genus Tyzzerella3 id.11335	ebi-a-GCST90017075	rs4904512	14	T	C	0.255721	-0.117151	0.000812553	0.0250306	0.0435508	3.09272e-06	0.985114	0.00522425
genus Tyzzerella3 id.11335	ebi-a-GCST90017075	rs55799124	17	A	G	0.0425896	-0.11435	-0.0704972	0.0238604	0.107461	1.33549e-06	0.511807	0.00106636
genus Tyzzerella3 id.11335	ebi-a-GCST90017075	rs67476743	19	T	G	0.446818	0.132164	-0.0819674	0.022208	0.0420551	3.7405e-09	0.0512897	0.00863485
genus Tyzzerella3 id.11335	ebi-a-GCST90017075	rs6920448	6	C	T	0.116832	-0.141081	-0.0295328	0.0305446	0.0606417	4.15375e-06	0.626255	0.00410745
genus Tyzzerella3 id.11335	ebi-a-GCST90017075	rs7019909	9	T	C	0.425823	0.144156	0.0690756	0.0301626	0.0385937	1.76121e-06	0.0734835	0.0101618
genus Tyzzerella3 id.11335	ebi-a-GCST90017075	rs7333521	13	T	C	0.000835222	-0.207191	1.20246	0.0453121	0.66859	4.87607e-06	0.0720975	7.16491e-05
genus Tyzzerella3 id.11335	ebi-a-GCST90017075	rs7561370	2	C	T	0.706549	-0.131341	0.0774561	0.0286292	0.0419093	1.51604e-06	0.0645758	0.00715333
genus Parasutterella id.2892	ebi-a-GCST90017041	rs10899911	10	A	G	0.409564	-0.0717102	0.0223266	0.0148151	0.0385992	1.15271e-06	0.56298	0.00248706
genus Parasutterella id.2892	ebi-a-GCST90017041	rs11715853	3	G	A	0.262812	-0.0662952	0.0530657	0.0146114	0.0456878	6.22917e-06	0.245444	0.00170301
genus Parasutterella id.2892	ebi-a-GCST90017041	rs1403396	12	A	T	0.195709	-0.0756729	0.0234969	0.0159035	0.0495758	2.75518e-06	0.63553	0.00180275
genus Parasutterella id.2892	ebi-a-GCST90017041	rs2090816	6	C	A	0.918881	-0.0840967	0.0898255	0.0177315	0.0723215	2.89714e-06	0.214225	0.00105431
genus Parasutterella id.2892	ebi-a-GCST90017041	rs2387977	20	T	C	0.0968087	-0.0681778	0.0121846	0.0134756	0.0679637	5.38481e-07	0.857717	0.000812849
genus Parasutterella id.2892	ebi-a-GCST90017041	rs35414597	4	T	A	0.26312	-0.0684946	-0.0506606	0.0142143	0.0439672	1.51206e-06	0.249224	0.00181925
genus Parasutterella id.2892	ebi-a-GCST90017041	rs6809952	3	G	A	0.413976	-0.0684957	0.102432	0.0150892	0.0416494	8.13355e-06	0.0139171	0.00227639
genus Parasutterella id.2892	ebi-a-GCST90017041	rs6828768	4	C	T	0.505636	0.0636852	-0.0609645	0.0132645	0.0379263	1.78328e-06	0.107957	0.00202764
genus Parasutterella id.2892	ebi-a-GCST90017041	rs7303158	12	C	T	0.27938	0.0646859	0.00168194	0.0134256	0.0424456	1.32776e-06	0.968392	0.00168481
genus Parasutterella id.2892	ebi-a-GCST90017041	rs7311004	12	C	T	0.874577	0.0617522	-0.0385338	0.0136438	0.0582038	5.92052e-06	0.50794	0.000836585
genus Parasutterella id.2892	ebi-a-GCST90017041	rs7572229	2	A	G	0.334074	-0.066273	-0.00190722	0.0132736	0.0403041	6.31699e-07	0.962257	0.00195421
genus Parasutterella id.2892	ebi-a-GCST90017041	rs78383039	2	T	C	0.216705	-0.146315	-0.0334941	0.0297119	0.0483848	1.57438e-06	0.488783	0.00726778
genus Parasutterella id.2892	ebi-a-GCST90017041	rs8039785	15	G	T	0.279139	-0.0618345	-0.0866609	0.0133	0.0450074	3.62093e-06	0.0541689	0.00153873
genus Parasutterella id.2892	ebi-a-GCST90017041	rs823424	8	G	A	0.257218	-0.0713448	0.0631728	0.0156958	0.0434609	4.95291e-06	0.14607	0.00194499
genus Ruminococcus torques group id.14377	ebi-a-GCST90017066	rs10904297	10	A	G	0.517387	-0.167804	-0.0409278	0.0389812	0.0387144	2.68714e-06	0.290434	0.0140621
genus Ruminococcus torques group id.14377	ebi-a-GCST90017066	rs10967781	9	C	A	0.17936	0.0507994	-0.0479826	0.0113322	0.0513908	8.36874e-06	0.350469	0.000759671
genus Ruminococcus torques group id.14377	ebi-a-GCST90017066	rs12434631	14	A	G	0.396462	0.074697	0.0277803	0.0153401	0.043304	2.77249e-06	0.521185	0.00267019
genus Ruminococcus torques group id.14377	ebi-a-GCST90017066	rs13154778	5	T	A	0.324468	0.0563358	0.0394665	0.0129526	0.0409472	7.15748e-06	0.335127	0.00139129
genus Ruminococcus torques group id.14377	ebi-a-GCST90017066	rs1475330	6	C	T	0.551853	-0.0523492	0.0496705	0.01182	0.0424773	8.1343e-06	0.242266	0.00135548
genus Ruminococcus torques group id.14377	ebi-a-GCST90017066	rs35866622	19	T	C	0.0517665	-0.0612024	0.017837	0.0109421	0.0909508	2.21335e-08	0.844519	0.000367732
genus Ruminococcus torques group id.14377	ebi-a-GCST90017066	rs4073731	11	T	C	0.558082	0.0651948	-0.00435154	0.0142221	0.0383446	4.05247e-06	0.909646	0.0020965
genus Ruminococcus torques group id.14377	ebi-a-GCST90017066	rs73130967	7	A	T	0.000715526	0.0770375	-1.01191	0.0168264	0.722429	3.7074e-06	0.161302	8.4869e-06
genus Ruminococcus torques group id.14377	ebi-a-GCST90017066	rs77034621	8	T	G	0.0398868	-0.151553	0.0532685	0.0335878	0.0972043	6.06876e-06	0.583688	0.00175918
genus Ruminococcus torques group id.14377	ebi-a-GCST90017066	rs773123	12	T	A	0.0286291	0.0824005	-0.0850849	0.0173862	0.113943	1.58957e-06	0.455227	0.000377644
genus Ruminococcus torques group id.14377	ebi-a-GCST90017066	rs8080469	17	G	A	0.812464	0.0490727	-0.046797	0.0107036	0.0486298	3.49526e-06	0.335893	0.000733835
genus Ruminococcus torques group id.14377	ebi-a-GCST90017066	rs8141465	22	G	A	0.180747	-0.0480778	-0.0285686	0.0107442	0.0503726	9.64828e-06	0.570615	0.000684555
genus Ruminococcaceae UCG002 id.11360	ebi-a-GCST90017053	rs10916131	1	C	T	0.256063	-0.069333	0.00287919	0.0146753	0.0437172	2.87495e-06	0.94749	0.00183144
genus Ruminococcaceae UCG002 id.11360	ebi-a-GCST90017053	rs10927423	1	C	A	0.202966	-0.0713617	0.0777938	0.0147712	0.0475738	8.49513e-07	0.102002	0.00164763
genus Ruminococcaceae UCG002 id.11360	ebi-a-GCST90017053	rs10964441	9	G	A	0.497485	-0.14906	-0.0606665	0.034486	0.0380135	7.45109e-06	0.110507	0.0111092
genus Ruminococcaceae UCG002 id.11360	ebi-a-GCST90017053	rs11607472	11	A	G	0.0105093	-0.0780229	0.396451	0.0176325	0.196257	7.18671e-06	0.043377	0.000126608
genus Ruminococcaceae UCG002 id.11360	ebi-a-GCST90017053	rs11750293	5	G	T	0.59832	-0.0578304	-0.0493419	0.0120512	0.0429806	1.76137e-06	0.250968	0.00160752
genus Ruminococcaceae UCG002 id.11360	ebi-a-GCST90017053	rs12463378	19	A	G	0.499883	-0.0522061	-0.00617453	0.0112086	0.0392664	2.95522e-06	0.87505	0.00136274
genus Ruminococcaceae UCG002 id.11360	ebi-a-GCST90017053	rs15256	10	C	T	0.264667	0.0732376	-0.0237901	0.016834	0.0432293	9.45649e-06	0.582098	0.00208777
genus Ruminococcaceae UCG002 id.11360	ebi-a-GCST90017053	rs2265670	1	C	G	0.346184	-0.0512404	0.0307621	0.0109287	0.0400098	2.99164e-06	0.441974	0.00118855
genus Ruminococcaceae UCG002 id.11360	ebi-a-GCST90017053	rs362417	14	G	C	0.224435	-0.054863	-0.00998389	0.0120984	0.0459065	7.8001e-06	0.827832	0.00104785
genus Ruminococcaceae UCG002 id.11360	ebi-a-GCST90017053	rs6542556	2	G	A	0.831897	-0.050974	-0.0050312	0.011406	0.050845	7.86122e-06	0.921177	0.000726729
genus Ruminococcaceae UCG002 id.11360	ebi-a-GCST90017053	rs67746927	4	C	G	0.420073	-0.054237	-0.0468338	0.0110357	0.0429281	9.17086e-07	0.275281	0.00143324
genus Ruminococcaceae UCG002 id.11360	ebi-a-GCST90017053	rs6793778	3	T	C	0.508169	0.0558706	0.0438638	0.0125258	0.0382715	9.81296e-06	0.251745	0.00156035
genus Ruminococcaceae UCG002 id.11360	ebi-a-GCST90017053	rs7120052	11	A	C	0.498369	0.0624796	0.0141354	0.0135523	0.0379591	1.96897e-06	0.709607	0.00195183
genus Ruminococcaceae UCG002 id.11360	ebi-a-GCST90017053	rs7155595	14	C	A	0.0919743	0.0569929	-0.0351642	0.0116986	0.066993	1.14932e-06	0.599657	0.000542545
genus Ruminococcaceae UCG002 id.11360	ebi-a-GCST90017053	rs72874194	2	G	C	0.554704	-0.0770289	0.0174493	0.016725	0.0402289	3.46665e-06	0.664469	0.00293121
genus Ruminococcaceae UCG002 id.11360	ebi-a-GCST90017053	rs7342369	12	A	C	0.575384	0.0527803	0.0420433	0.0116023	0.0404904	5.66122e-06	0.299105	0.00136122
genus Ruminococcaceae UCG002 id.11360	ebi-a-GCST90017053	rs77564310	15	A	C	0.145719	-0.0713093	-0.0427491	0.0140855	0.0548311	3.28617e-07	0.435596	0.00126602
genus Ruminococcaceae UCG002 id.11360	ebi-a-GCST90017053	rs79016051	1	C	T	0.148087	-0.0887747	-0.0722022	0.0189424	0.0566176	2.33744e-06	0.202217	0.00198848
genus Ruminococcaceae UCG002 id.11360	ebi-a-GCST90017053	rs882348	4	A	G	0.222218	-0.0799946	-0.0287099	0.0178618	0.0457089	5.44854e-06	0.529937	0.00221202
genus Eubacterium xylanophilum group id.14375	ebi-a-GCST90017006	rs10917203	1	A	C	0.386839	0.0612633	0.00637474	0.0130917	0.0400371	3.15152e-06	0.873495	0.00178047
genus Eubacterium xylanophilum group id.14375	ebi-a-GCST90017006	rs13239072	7	G	A	0.152107	0.0687427	0.0118615	0.0142728	0.0542529	1.81782e-06	0.826935	0.00121891
genus Eubacterium xylanophilum group id.14375	ebi-a-GCST90017006	rs1999224	9	G	T	0.0759954	-0.0949051	-0.00538279	0.0203503	0.0718584	3.75491e-06	0.940288	0.00126494
genus Eubacterium xylanophilum group id.14375	ebi-a-GCST90017006	rs2012708	16	G	A	0.232097	-0.0573202	0.0359467	0.0126905	0.0458036	6.52544e-06	0.43257	0.00117117
genus Eubacterium xylanophilum group id.14375	ebi-a-GCST90017006	rs2213117	11	T	G	0.246468	0.0877797	-0.000140536	0.0189012	0.0499499	4.21328e-06	0.997755	0.00286207
genus Eubacterium xylanophilum group id.14375	ebi-a-GCST90017006	rs4654122	1	G	C	0.230797	-0.0553508	-0.0385058	0.0123588	0.0451786	7.19615e-06	0.394047	0.0010878
genus Eubacterium xylanophilum group id.14375	ebi-a-GCST90017006	rs79582700	17	C	G	0.0971129	-0.0951677	-0.0539894	0.0199969	0.0640882	2.40979e-06	0.399551	0.00158825
genus Eubacterium ruminantium group id.11340	ebi-a-GCST90017004	rs10923018	1	G	A	0.838474	0.0726438	0.0324726	0.0160924	0.0516685	6.79548e-06	0.52969	0.00142942
genus Eubacterium ruminantium group id.11340	ebi-a-GCST90017004	rs112375806	22	T	A	0.242431	0.143141	-0.00378787	0.0293757	0.0443094	5.8217e-06	0.931874	0.00752607
genus Eubacterium ruminantium group id.11340	ebi-a-GCST90017004	rs11637981	15	T	G	0.39652	0.073258	-0.0366579	0.0160888	0.0399239	5.43676e-06	0.358516	0.00256843
genus Eubacterium ruminantium group id.11340	ebi-a-GCST90017004	rs13025464	2	C	T	0.423305	0.0737077	-0.0294718	0.0163786	0.0384858	6.96835e-06	0.443805	0.0026525
genus Eubacterium ruminantium group id.11340	ebi-a-GCST90017004	rs139749	22	C	T	0.644318	-0.0845439	-0.0561192	0.0171791	0.0420548	8.58836e-07	0.182063	0.0032761
genus Eubacterium ruminantium group id.11340	ebi-a-GCST90017004	rs16891896	5	G	A	0.151039	-0.174787	0.034056	0.0390573	0.0532337	2.38122e-06	0.522338	0.00783475
genus Eubacterium ruminantium group id.11340	ebi-a-GCST90017004	rs17519472	12	C	T	0.148399	0.107804	-0.0604187	0.0233984	0.053319	4.7036e-06	0.257149	0.00293743
genus Eubacterium ruminantium group id.11340	ebi-a-GCST90017004	rs209813	6	G	A	0.0472758	-0.103488	-0.00538982	0.0236391	0.0920259	9.23145e-06	0.953296	0.000964753
genus Eubacterium ruminantium group id.11340	ebi-a-GCST90017004	rs2116427	5	A	G	0.286771	0.0911461	0.031158	0.0182353	0.0419837	4.67369e-07	0.457999	0.00339837
genus Eubacterium ruminantium group id.11340	ebi-a-GCST90017004	rs2817174	1	C	T	0.543119	-0.0734306	-0.0208061	0.0163687	0.0381021	7.86955e-06	0.585023	0.00267598
genus Eubacterium ruminantium group id.11340	ebi-a-GCST90017004	rs57340348	6	T	C	0.0793424	-0.0979429	0.111315	0.0212166	0.0715005	4.93276e-06	0.119506	0.00140146
genus Eubacterium ruminantium group id.11340	ebi-a-GCST90017004	rs606117	9	G	A	0.957465	-0.0833243	-0.0328235	0.018056	0.0949304	4.81637e-06	0.72952	0.000565513
genus Eubacterium ruminantium group id.11340	ebi-a-GCST90017004	rs6676699	1	T	G	0.682897	0.0888124	-0.0491054	0.0196447	0.0412511	6.37984e-06	0.233889	0.00341612
genus Eubacterium ruminantium group id.11340	ebi-a-GCST90017004	rs7000472	8	G	A	0.66949	0.0762282	0.00453899	0.016523	0.0419789	4.06846e-06	0.913896	0.00257152
genus Eubacterium ruminantium group id.11340	ebi-a-GCST90017004	rs72836424	10	C	T	0.0990559	-0.139825	-0.0281275	0.030069	0.0675618	2.62126e-06	0.677174	0.00348962
genus Eubacterium ruminantium group id.11340	ebi-a-GCST90017004	rs73139629	12	A	C	0.0597375	-0.115098	-0.00855737	0.0247909	0.0907791	5.36204e-06	0.924898	0.0014882
genus Faecalibacterium id.2057	ebi-a-GCST90017007	rs10927394	1	G	T	0.0650275	-0.232262	-0.0898417	0.0512364	0.0873033	7.01892e-06	0.303444	0.00655967
genus Faecalibacterium id.2057	ebi-a-GCST90017007	rs11776390	8	T	C	0.0749705	-0.078354	0.160503	0.017183	0.072731	6.39676e-06	0.0273275	0.000851527
genus Faecalibacterium id.2057	ebi-a-GCST90017007	rs12753492	1	A	C	0.0788478	0.0641305	-0.0285008	0.0149933	0.0745553	8.80278e-06	0.702255	0.000597421
genus Faecalibacterium id.2057	ebi-a-GCST90017007	rs2835874	21	T	C	0.0802408	-0.0866356	0.111311	0.0196496	0.0704256	7.54397e-06	0.113981	0.00110788
genus Faecalibacterium id.2057	ebi-a-GCST90017007	rs28376661	15	C	G	0.171928	0.0504817	0.0468577	0.0109368	0.0504907	3.66454e-06	0.353383	0.000725626
genus Faecalibacterium id.2057	ebi-a-GCST90017007	rs9536330	13	T	C	0.819947	-0.048317	-0.0470365	0.010797	0.0512572	5.33261e-06	0.358799	0.000689312
genus Ruminococcus gauvreauii group id.11342	ebi-a-GCST90017064	rs10931481	2	A	G	0.504652	-0.0610096	0.0368256	0.0130484	0.0379963	3.38213e-06	0.332451	0.00186092
genus Ruminococcus gauvreauii group id.11342	ebi-a-GCST90017064	rs12079579	1	A	G	0.0927269	0.0955324	0.0244804	0.0213436	0.0666328	5.03721e-06	0.713326	0.00153559
genus Ruminococcus gauvreauii group id.11342	ebi-a-GCST90017064	rs13188803	5	T	A	0.0434972	0.0709419	0.0411976	0.0156855	0.0954824	7.27562e-06	0.666128	0.000418777
genus Ruminococcus gauvreauii group id.11342	ebi-a-GCST90017064	rs1391597	12	C	T	0.215928	0.0590284	0.039105	0.0124874	0.048831	1.85964e-06	0.423233	0.00117982
genus Ruminococcus gauvreauii group id.11342	ebi-a-GCST90017064	rs2105937	1	G	A	0.670959	-0.0580215	-0.0115495	0.0127806	0.0412596	5.10352e-06	0.779536	0.00148646
genus Ruminococcus gauvreauii group id.11342	ebi-a-GCST90017064	rs2166943	8	C	A	0.663406	-0.0566974	-0.0527225	0.0123497	0.0408396	5.27716e-06	0.196716	0.00143563
genus Ruminococcus gauvreauii group id.11342	ebi-a-GCST90017064	rs289410	15	A	G	0.494485	0.0654926	0.093611	0.0139101	0.038117	2.27463e-06	0.0140537	0.00214438
genus Ruminococcus gauvreauii group id.11342	ebi-a-GCST90017064	rs431418	5	G	A	0.763682	0.094737	0.00595791	0.0210157	0.0475884	5.53669e-06	0.900368	0.0032395
genus Ruminococcus gauvreauii group id.11342	ebi-a-GCST90017064	rs73802842	4	C	A	0.309283	0.0736808	0.0455438	0.0169665	0.0422337	7.48032e-06	0.280866	0.0023195
genus Ruminococcus gauvreauii group id.11342	ebi-a-GCST90017064	rs9870933	3	G	A	0.524306	-0.0621643	-0.0802716	0.0126072	0.0380162	8.49122e-07	0.0347288	0.00192763
genus Lachnospiraceae NK4A136 group id.11319	ebi-a-GCST90017024	rs10952110	7	G	T	0.74286	0.0487709	0.0432636	0.0109614	0.045295	9.08113e-06	0.339501	0.000908716
genus Lachnospiraceae NK4A136 group id.11319	ebi-a-GCST90017024	rs11263806	17	A	G	0.160537	-0.0524615	-0.133958	0.0116758	0.0517466	5.06512e-06	0.00963297	0.000741802
genus Lachnospiraceae NK4A136 group id.11319	ebi-a-GCST90017024	rs12362320	11	G	C	0.460797	0.0573168	0.0548715	0.0115466	0.0408027	8.0423e-07	0.17869	0.00163251
genus Lachnospiraceae NK4A136 group id.11319	ebi-a-GCST90017024	rs160061	5	G	A	0.496239	-0.0513831	-0.0593604	0.0108094	0.0388175	2.12197e-06	0.12621	0.00132004
genus Lachnospiraceae NK4A136 group id.11319	ebi-a-GCST90017024	rs28540839	8	A	C	0.211215	0.0508285	-0.0598854	0.0110591	0.0497341	9.34329e-06	0.228546	0.000860851
genus Lachnospiraceae NK4A136 group id.11319	ebi-a-GCST90017024	rs2880566	17	T	C	0.128836	0.0599578	-0.0287591	0.0134693	0.0592321	5.61423e-06	0.6273	0.000806972
genus Lachnospiraceae NK4A136 group id.11319	ebi-a-GCST90017024	rs4955932	3	T	C	0.298372	-0.0492283	0.00895275	0.0109388	0.0414587	7.05424e-06	0.829031	0.00101467
genus Lachnospiraceae NK4A136 group id.11319	ebi-a-GCST90017024	rs59805249	5	T	C	0.268554	0.0936162	-0.00830528	0.0207982	0.0438359	9.45388e-06	0.84973	0.00344307
genus Lachnospiraceae NK4A136 group id.11319	ebi-a-GCST90017024	rs68104925	14	T	C	0.212801	-0.0549104	0.0326375	0.0115385	0.0469465	2.36777e-06	0.486926	0.00101018
genus Lachnospiraceae NK4A136 group id.11319	ebi-a-GCST90017024	rs7073658	10	G	T	0.5237	0.0499621	0.0384707	0.0109693	0.0384355	5.26914e-06	0.316867	0.0012453
genus Lachnospiraceae NK4A136 group id.11319	ebi-a-GCST90017024	rs7616165	3	G	T	0.0636701	-0.230542	0.00361036	0.0483465	0.0798863	2.77389e-06	0.963953	0.00633716
genus Lachnospiraceae NK4A136 group id.11319	ebi-a-GCST90017024	rs76193507	3	A	G	0.0030065	-0.22973	0.594812	0.0499776	0.402403	2.93089e-06	0.139368	0.000316387
genus Lachnospiraceae NK4A136 group id.11319	ebi-a-GCST90017024	rs7832116	8	A	G	0.275817	-0.0714756	0.00504892	0.0151703	0.044292	3.57084e-06	0.909244	0.00204087
genus Lachnospiraceae NK4A136 group id.11319	ebi-a-GCST90017024	rs954878	1	A	G	0.386789	-0.0520656	-0.00620215	0.0109082	0.0393011	1.78201e-06	0.874605	0.00128593
family Enterobacteriaceae id.3469	ebi-a-GCST90016936	rs11026530	11	T	C	0.378253	0.0822408	0.0144604	0.0186379	0.0392334	9.42692e-06	0.712446	0.00318127
family Enterobacteriaceae id.3469	ebi-a-GCST90016936	rs2374342	2	C	A	0.355544	0.0582927	0.0691055	0.0126195	0.0398183	4.51617e-06	0.0826495	0.0015572
family Enterobacteriaceae id.3469	ebi-a-GCST90016936	rs4792380	17	A	T	0.158204	0.115598	-0.0559254	0.0257683	0.0561015	9.48965e-06	0.318831	0.00355922
family Enterobacteriaceae id.3469	ebi-a-GCST90016936	rs504442	18	T	G	0.0736661	0.084159	-0.0936293	0.0189479	0.0729719	5.17095e-06	0.199461	0.000966644
family Enterobacteriaceae id.3469	ebi-a-GCST90016936	rs61973590	14	C	G	0.280578	-0.0605392	0.0277055	0.0133696	0.0441338	8.53532e-06	0.53016	0.00147959
family Enterobacteriaceae id.3469	ebi-a-GCST90016936	rs62210023	20	A	G	0.0837189	0.0606754	-0.139967	0.0130125	0.0712782	3.13163e-06	0.0495678	0.000564817
family Enterobacteriaceae id.3469	ebi-a-GCST90016936	rs78143293	18	A	G	0.121201	-0.0848521	-0.0515272	0.0170415	0.0634396	1.19564e-06	0.416663	0.00153374
family Enterobacteriaceae id.3469	ebi-a-GCST90016936	rs79757635	13	C	A	0.223413	0.0758597	0.0606419	0.0171286	0.052829	9.31859e-06	0.251013	0.00199687
order Enterobacteriales id.3468	ebi-a-GCST90017098	rs11026530	11	T	C	0.378253	0.0822408	0.0144604	0.0186379	0.0392334	9.42692e-06	0.712446	0.00318127
order Enterobacteriales id.3468	ebi-a-GCST90017098	rs2374342	2	C	A	0.355544	0.0582927	0.0691055	0.0126195	0.0398183	4.51617e-06	0.0826495	0.0015572
order Enterobacteriales id.3468	ebi-a-GCST90017098	rs4792380	17	A	T	0.158204	0.115598	-0.0559254	0.0257683	0.0561015	9.48965e-06	0.318831	0.00355922
order Enterobacteriales id.3468	ebi-a-GCST90017098	rs504442	18	T	G	0.0736661	0.084159	-0.0936293	0.0189479	0.0729719	5.17095e-06	0.199461	0.000966644
order Enterobacteriales id.3468	ebi-a-GCST90017098	rs61973590	14	C	G	0.280578	-0.0605392	0.0277055	0.0133696	0.0441338	8.53532e-06	0.53016	0.00147959
order Enterobacteriales id.3468	ebi-a-GCST90017098	rs62210023	20	A	G	0.0837189	0.0606754	-0.139967	0.0130125	0.0712782	3.13163e-06	0.0495678	0.000564817
order Enterobacteriales id.3468	ebi-a-GCST90017098	rs78143293	18	A	G	0.121201	-0.0848521	-0.0515272	0.0170415	0.0634396	1.19564e-06	0.416663	0.00153374
order Enterobacteriales id.3468	ebi-a-GCST90017098	rs79757635	13	C	A	0.223413	0.0758597	0.0606419	0.0171286	0.052829	9.31859e-06	0.251013	0.00199687
genus Eisenbergiella id.11304	ebi-a-GCST90016991	rs11027642	11	C	T	0.420357	0.129006	-0.0533716	0.0284844	0.0391192	4.9187e-06	0.172463	0.00811015
genus Eisenbergiella id.11304	ebi-a-GCST90016991	rs11079158	17	T	C	0.0485704	0.100627	0.0745129	0.022546	0.0899306	7.34852e-06	0.407354	0.000935852
genus Eisenbergiella id.11304	ebi-a-GCST90016991	rs11938607	4	C	T	0.305134	-0.0978125	-0.00993485	0.0216636	0.0410185	8.21826e-06	0.808622	0.00405705
genus Eisenbergiella id.11304	ebi-a-GCST90016991	rs12257723	10	A	C	0.390894	-0.0952742	0.0679125	0.0211569	0.0391151	8.85116e-06	0.0825239	0.00432248
genus Eisenbergiella id.11304	ebi-a-GCST90016991	rs12278566	11	T	A	0.191749	-0.121065	0.0340921	0.0251658	0.0488387	1.65002e-06	0.485143	0.00454304
genus Eisenbergiella id.11304	ebi-a-GCST90016991	rs13258851	8	A	G	0.303617	0.137001	0.0243315	0.0302124	0.0412705	7.7464e-06	0.555485	0.00793691
genus Eisenbergiella id.11304	ebi-a-GCST90016991	rs1508033	15	A	C	0.547555	0.091546	0.0308425	0.0195787	0.0392865	3.22887e-06	0.432415	0.00415243
genus Eisenbergiella id.11304	ebi-a-GCST90016991	rs1553971	3	T	G	0.136347	0.120965	-0.117015	0.0263054	0.0552801	5.26842e-06	0.0342807	0.00344615
genus Eisenbergiella id.11304	ebi-a-GCST90016991	rs2683098	15	T	C	0.612735	-0.107319	-0.0566027	0.022515	0.0390374	2.23748e-06	0.147069	0.00546593
genus Eisenbergiella id.11304	ebi-a-GCST90016991	rs3812426	8	A	G	0.813972	-0.106447	-0.062676	0.0224159	0.0494003	2.71688e-06	0.204534	0.0034315
genus Eisenbergiella id.11304	ebi-a-GCST90016991	rs4462860	21	G	A	0.295064	0.0939071	-0.046151	0.0201104	0.0445042	4.16217e-06	0.299733	0.00366854
genus Turicibacter id.2162	ebi-a-GCST90017074	rs11054680	12	T	C	0.147663	-0.104751	0.015218	0.0226997	0.0540542	2.30978e-06	0.778302	0.00276204
genus Turicibacter id.2162	ebi-a-GCST90017074	rs11649454	16	G	C	0.330326	0.0950891	0.0194183	0.0203433	0.0410101	3.26625e-06	0.635856	0.00400035
genus Turicibacter id.2162	ebi-a-GCST90017074	rs12603364	17	T	C	0.152351	0.110861	-0.0347668	0.0225598	0.0531851	8.66603e-07	0.513308	0.00317431
genus Turicibacter id.2162	ebi-a-GCST90017074	rs2834977	21	T	C	0.12792	-0.0959995	0.0235139	0.0208261	0.0575029	3.95585e-06	0.682601	0.00205619
genus Turicibacter id.2162	ebi-a-GCST90017074	rs2952020	8	A	G	0.300768	0.0759019	0.0854077	0.0165764	0.0415001	5.63313e-06	0.0395895	0.00242319
genus Turicibacter id.2162	ebi-a-GCST90017074	rs3734633	6	G	A	0.0833991	-0.120957	-0.0381135	0.02683	0.0696409	5.31912e-06	0.584182	0.00223683
genus Turicibacter id.2162	ebi-a-GCST90017074	rs4247078	15	G	C	0.649563	-0.0710377	-0.0904296	0.0155221	0.040526	5.46072e-06	0.0256549	0.00229741
genus Turicibacter id.2162	ebi-a-GCST90017074	rs55756211	7	T	C	0.197486	-0.115115	0.00805745	0.0240708	0.0490494	2.8053e-06	0.869517	0.00420032
genus Turicibacter id.2162	ebi-a-GCST90017074	rs7199484	16	G	A	0.341952	-0.0731428	-0.042924	0.0160172	0.0401755	5.7666e-06	0.285335	0.00240766
genus Bilophila id.3170	ebi-a-GCST90016971	rs11069458	13	C	T	0.610554	0.0680947	-0.0239007	0.015503	0.0389899	7.71543e-06	0.539878	0.0022051
genus Bilophila id.3170	ebi-a-GCST90016971	rs1241171	1	G	A	0.39218	-0.0692654	0.0105941	0.0150148	0.0389909	4.24033e-06	0.785849	0.0022873
genus Bilophila id.3170	ebi-a-GCST90016971	rs1571225	9	T	C	0.631414	-0.0826826	0.00523995	0.0170621	0.0393869	1.1229e-06	0.894163	0.00318208
genus Bilophila id.3170	ebi-a-GCST90016971	rs1969927	12	A	G	0.673446	-0.0564589	0.0172359	0.0126935	0.0430801	9.07215e-06	0.689092	0.00140201
genus Bilophila id.3170	ebi-a-GCST90016971	rs2713349	7	T	A	0.557998	-0.0617228	-0.00546583	0.0140174	0.0390748	8.63257e-06	0.888754	0.00187922
genus Bilophila id.3170	ebi-a-GCST90016971	rs2728491	7	T	G	0.714238	0.0627416	-0.027462	0.0139456	0.0422112	6.33257e-06	0.515314	0.0016069
genus Bilophila id.3170	ebi-a-GCST90016971	rs3827020	20	C	T	0.409501	0.0766479	-0.0349948	0.0160642	0.0433712	1.78875e-06	0.419744	0.00284122
genus Bilophila id.3170	ebi-a-GCST90016971	rs4798126	18	G	A	0.638685	0.073288	-0.00525149	0.016799	0.0407864	7.14661e-06	0.897551	0.00247895
genus Bilophila id.3170	ebi-a-GCST90016971	rs542415	15	T	C	0.173684	-0.0613623	0.0609638	0.0133436	0.0571672	4.70945e-06	0.286237	0.00108078
genus Bilophila id.3170	ebi-a-GCST90016971	rs60178956	8	G	A	0.542088	-0.0624818	-0.0427388	0.0141485	0.0399549	8.0562e-06	0.284765	0.00193816
genus Bilophila id.3170	ebi-a-GCST90016971	rs6793291	3	A	C	0.912339	-0.112729	0.060329	0.0241633	0.0716794	3.11322e-06	0.399983	0.00203266
genus Bilophila id.3170	ebi-a-GCST90016971	rs7802841	7	A	C	0.942671	-0.0670097	-0.0757731	0.0137701	0.0816654	1.76954e-06	0.353487	0.000485333
genus Bilophila id.3170	ebi-a-GCST90016971	rs8013541	14	A	T	0.479399	-0.0571991	0.0351666	0.0125673	0.0382255	5.47533e-06	0.357585	0.00163309
genus Bilophila id.3170	ebi-a-GCST90016971	rs9899990	17	A	G	0.00801237	-0.102702	0.350419	0.0233878	0.210204	9.06692e-06	0.0955059	0.00016767
genus Alistipes id.968	ebi-a-GCST90016962	rs1107244	13	G	A	0.359708	0.0758558	-0.04398	0.0171182	0.0395115	3.59062e-06	0.265668	0.00265055
genus Alistipes id.968	ebi-a-GCST90016962	rs11769002	7	G	A	0.292215	-0.0528793	0.105369	0.0109389	0.0424117	1.44961e-06	0.0129763	0.00115666
genus Alistipes id.968	ebi-a-GCST90016962	rs12990744	2	C	T	0.037874	-0.0776618	-0.142941	0.0172986	0.100466	8.20729e-06	0.154802	0.00043956
genus Alistipes id.968	ebi-a-GCST90016962	rs1689282	9	A	C	0.586782	-0.0520061	0.0785597	0.0113942	0.0402067	5.27582e-06	0.0507142	0.00131158
genus Alistipes id.968	ebi-a-GCST90016962	rs2290844	10	C	T	0.167405	0.0813969	0.0955409	0.0191632	0.0509825	9.10144e-06	0.0609312	0.00184692
genus Alistipes id.968	ebi-a-GCST90016962	rs2450745	8	A	C	0.0855967	-0.080524	-0.0415986	0.0184702	0.0680301	7.11836e-06	0.540886	0.00101502
genus Alistipes id.968	ebi-a-GCST90016962	rs2875322	11	C	T	0.632808	0.0580945	-0.0327295	0.0131432	0.0394267	8.77708e-06	0.406463	0.00156843
genus Alistipes id.968	ebi-a-GCST90016962	rs34417064	17	A	G	0.642034	-0.048202	-0.00294573	0.0106868	0.0396802	7.00745e-06	0.940822	0.00106797
genus Alistipes id.968	ebi-a-GCST90016962	rs4810359	20	A	G	0.259376	-0.0652428	-4.9099e-05	0.0146155	0.045878	7.4967e-06	0.999146	0.0016354
genus Alistipes id.968	ebi-a-GCST90016962	rs62576416	9	T	C	0.241807	0.0492647	-0.0266483	0.0109733	0.0443784	7.50361e-06	0.548187	0.000889919
genus Alistipes id.968	ebi-a-GCST90016962	rs67705352	1	T	G	0.297377	-0.0532404	0.0801659	0.0110864	0.0418825	1.65124e-06	0.0556109	0.00118452
genus Alistipes id.968	ebi-a-GCST90016962	rs7129639	11	A	C	0.579196	0.0524955	-0.00902912	0.0109584	0.0385909	1.78423e-06	0.815008	0.00134332
genus Alistipes id.968	ebi-a-GCST90016962	rs8130320	21	A	G	0.426872	-0.049002	-0.00094333	0.010717	0.038235	4.83615e-06	0.980317	0.00117492
family Coriobacteriaceae id.811	ebi-a-GCST90016933	rs11073596	15	G	T	0.320853	-0.0510212	-0.0281824	0.0114339	0.0447322	8.14442e-06	0.528679	0.00113449
family Coriobacteriaceae id.811	ebi-a-GCST90016933	rs11250875	10	T	C	0.282484	0.06075	0.0671386	0.0130939	0.0422152	4.82848e-06	0.111747	0.00149606
family Coriobacteriaceae id.811	ebi-a-GCST90016933	rs11656361	17	A	C	0.0455992	0.0773006	0.189982	0.017553	0.0987491	8.0201e-06	0.0543688	0.000520096
family Coriobacteriaceae id.811	ebi-a-GCST90016933	rs13307134	7	T	C	0.77804	-0.0565686	-0.0619061	0.0126265	0.0468226	7.79938e-06	0.186121	0.00110524
family Coriobacteriaceae id.811	ebi-a-GCST90016933	rs1397793	5	A	G	0.393242	0.0498855	-0.0260258	0.0112446	0.0399887	9.77372e-06	0.515157	0.00118756
family Coriobacteriaceae id.811	ebi-a-GCST90016933	rs1816223	12	G	A	0.675879	0.0586265	-0.0136047	0.0129006	0.0424215	4.84117e-06	0.748437	0.00150589
family Coriobacteriaceae id.811	ebi-a-GCST90016933	rs240104	1	T	C	0.0976599	-0.0603429	-0.0837618	0.0126849	0.0639661	1.51604e-06	0.190375	0.000641754
family Coriobacteriaceae id.811	ebi-a-GCST90016933	rs2442778	3	A	G	0.881774	0.116408	-0.0574711	0.0258545	0.059036	9.02693e-06	0.330309	0.00282531
family Coriobacteriaceae id.811	ebi-a-GCST90016933	rs62448869	7	T	A	0.294485	-0.0486059	0.0179002	0.0108982	0.0423313	7.87281e-06	0.672397	0.000981697
family Coriobacteriaceae id.811	ebi-a-GCST90016933	rs67561917	20	A	G	0.123738	-0.0714367	0.0198541	0.0154113	0.0630873	5.39126e-06	0.752983	0.00110665
family Coriobacteriaceae id.811	ebi-a-GCST90016933	rs719099	10	A	G	0.19141	0.0778402	0.0118099	0.0155815	0.0497432	5.43313e-07	0.812333	0.00187556
family Coriobacteriaceae id.811	ebi-a-GCST90016933	rs76779974	5	C	G	0.054452	0.0774888	0.04802	0.0171877	0.0839008	5.63093e-06	0.56709	0.000618309
family Coriobacteriaceae id.811	ebi-a-GCST90016933	rs8010111	14	A	G	0.976424	0.103377	0.0794454	0.0229286	0.128458	6.8962e-06	0.536277	0.000492024
order Coriobacteriales id.810	ebi-a-GCST90017096	rs11073596	15	G	T	0.320853	-0.0510212	-0.0281824	0.0114339	0.0447322	8.14442e-06	0.528679	0.00113449
order Coriobacteriales id.810	ebi-a-GCST90017096	rs11250875	10	T	C	0.282484	0.06075	0.0671386	0.0130939	0.0422152	4.82848e-06	0.111747	0.00149606
order Coriobacteriales id.810	ebi-a-GCST90017096	rs11656361	17	A	C	0.0455992	0.0773006	0.189982	0.017553	0.0987491	8.0201e-06	0.0543688	0.000520096
order Coriobacteriales id.810	ebi-a-GCST90017096	rs13307134	7	T	C	0.77804	-0.0565686	-0.0619061	0.0126265	0.0468226	7.79938e-06	0.186121	0.00110524
order Coriobacteriales id.810	ebi-a-GCST90017096	rs1397793	5	A	G	0.393242	0.0498855	-0.0260258	0.0112446	0.0399887	9.77372e-06	0.515157	0.00118756
order Coriobacteriales id.810	ebi-a-GCST90017096	rs1816223	12	G	A	0.675879	0.0586265	-0.0136047	0.0129006	0.0424215	4.84117e-06	0.748437	0.00150589
order Coriobacteriales id.810	ebi-a-GCST90017096	rs240104	1	T	C	0.0976599	-0.0603429	-0.0837618	0.0126849	0.0639661	1.51604e-06	0.190375	0.000641754
order Coriobacteriales id.810	ebi-a-GCST90017096	rs2442778	3	A	G	0.881774	0.116408	-0.0574711	0.0258545	0.059036	9.02693e-06	0.330309	0.00282531
order Coriobacteriales id.810	ebi-a-GCST90017096	rs62448869	7	T	A	0.294485	-0.0486059	0.0179002	0.0108982	0.0423313	7.87281e-06	0.672397	0.000981697
order Coriobacteriales id.810	ebi-a-GCST90017096	rs67561917	20	A	G	0.123738	-0.0714367	0.0198541	0.0154113	0.0630873	5.39126e-06	0.752983	0.00110665
order Coriobacteriales id.810	ebi-a-GCST90017096	rs719099	10	A	G	0.19141	0.0778402	0.0118099	0.0155815	0.0497432	5.43313e-07	0.812333	0.00187556
order Coriobacteriales id.810	ebi-a-GCST90017096	rs76779974	5	C	G	0.054452	0.0774888	0.04802	0.0171877	0.0839008	5.63093e-06	0.56709	0.000618309
order Coriobacteriales id.810	ebi-a-GCST90017096	rs8010111	14	A	G	0.976424	0.103377	0.0794454	0.0229286	0.128458	6.8962e-06	0.536277	0.000492024
class Coriobacteriia id.809	ebi-a-GCST90016914	rs11073596	15	G	T	0.320853	-0.0510212	-0.0281824	0.0114339	0.0447322	8.14442e-06	0.528679	0.00113449
class Coriobacteriia id.809	ebi-a-GCST90016914	rs11250875	10	T	C	0.282484	0.06075	0.0671386	0.0130939	0.0422152	4.82848e-06	0.111747	0.00149606
class Coriobacteriia id.809	ebi-a-GCST90016914	rs11656361	17	A	C	0.0455992	0.0773006	0.189982	0.017553	0.0987491	8.0201e-06	0.0543688	0.000520096
class Coriobacteriia id.809	ebi-a-GCST90016914	rs13307134	7	T	C	0.77804	-0.0565686	-0.0619061	0.0126265	0.0468226	7.79938e-06	0.186121	0.00110524
class Coriobacteriia id.809	ebi-a-GCST90016914	rs1397793	5	A	G	0.393242	0.0498855	-0.0260258	0.0112446	0.0399887	9.77372e-06	0.515157	0.00118756
class Coriobacteriia id.809	ebi-a-GCST90016914	rs1816223	12	G	A	0.675879	0.0586265	-0.0136047	0.0129006	0.0424215	4.84117e-06	0.748437	0.00150589
class Coriobacteriia id.809	ebi-a-GCST90016914	rs240104	1	T	C	0.0976599	-0.0603429	-0.0837618	0.0126849	0.0639661	1.51604e-06	0.190375	0.000641754
class Coriobacteriia id.809	ebi-a-GCST90016914	rs2442778	3	A	G	0.881774	0.116408	-0.0574711	0.0258545	0.059036	9.02693e-06	0.330309	0.00282531
class Coriobacteriia id.809	ebi-a-GCST90016914	rs62448869	7	T	A	0.294485	-0.0486059	0.0179002	0.0108982	0.0423313	7.87281e-06	0.672397	0.000981697
class Coriobacteriia id.809	ebi-a-GCST90016914	rs67561917	20	A	G	0.123738	-0.0714367	0.0198541	0.0154113	0.0630873	5.39126e-06	0.752983	0.00110665
class Coriobacteriia id.809	ebi-a-GCST90016914	rs719099	10	A	G	0.19141	0.0778402	0.0118099	0.0155815	0.0497432	5.43313e-07	0.812333	0.00187556
class Coriobacteriia id.809	ebi-a-GCST90016914	rs76779974	5	C	G	0.054452	0.0774888	0.04802	0.0171877	0.0839008	5.63093e-06	0.56709	0.000618309
class Coriobacteriia id.809	ebi-a-GCST90016914	rs8010111	14	A	G	0.976424	0.103377	0.0794454	0.0229286	0.128458	6.8962e-06	0.536277	0.000492024
order Lactobacillales id.1800	ebi-a-GCST90017101	rs11110282	12	A	G	0.00138065	-0.10239	-0.511895	0.0217849	0.489428	3.95667e-06	0.295605	2.89087e-05
order Lactobacillales id.1800	ebi-a-GCST90017101	rs11627423	14	C	A	0.296774	0.0499263	0.0461161	0.0109744	0.0417689	5.08757e-06	0.26956	0.00104042
order Lactobacillales id.1800	ebi-a-GCST90017101	rs11730038	4	G	A	0.282712	-0.0605384	0.00102672	0.0129052	0.0420273	5.09742e-06	0.98051	0.00148638
order Lactobacillales id.1800	ebi-a-GCST90017101	rs1595463	2	C	A	0.810806	0.0479749	-0.0195379	0.0108801	0.0506452	7.44355e-06	0.69966	0.000706126
order Lactobacillales id.1800	ebi-a-GCST90017101	rs1962325	3	G	C	0.272442	-0.0546878	-0.0545445	0.0115069	0.0433372	1.96232e-06	0.208172	0.00118564
order Lactobacillales id.1800	ebi-a-GCST90017101	rs2370083	14	G	T	0.0604594	-0.08054	-0.0291396	0.0180992	0.0804295	8.33489e-06	0.717129	0.000736941
order Lactobacillales id.1800	ebi-a-GCST90017101	rs2952251	8	G	A	0.813331	0.0629317	-0.0301981	0.0124177	0.0503481	3.36457e-07	0.548648	0.00120256
order Lactobacillales id.1800	ebi-a-GCST90017101	rs35344081	16	G	A	0.0984141	0.0642442	0.0253973	0.0127358	0.0659942	4.16064e-07	0.700355	0.000732424
order Lactobacillales id.1800	ebi-a-GCST90017101	rs4028634	17	C	T	0.472783	-0.0532915	-0.0079215	0.01101	0.037971	1.34806e-06	0.834745	0.00141578
order Lactobacillales id.1800	ebi-a-GCST90017101	rs57872228	1	C	T	0.103675	-0.0688415	0.0812491	0.0146994	0.068419	2.5825e-06	0.235021	0.000880786
order Lactobacillales id.1800	ebi-a-GCST90017101	rs78938557	7	T	C	0.205082	0.10553	-0.0202482	0.0233581	0.0501541	2.31089e-06	0.686419	0.00363105
order Lactobacillales id.1800	ebi-a-GCST90017101	rs9581006	13	T	C	0.97327	-0.22583	-0.00774842	0.0469228	0.138525	1.76596e-06	0.955394	0.00265354
class Bacilli id.1673	ebi-a-GCST90016910	rs11110282	12	A	G	0.00138065	-0.101189	-0.511895	0.0217379	0.489428	4.85445e-06	0.295605	2.82345e-05
class Bacilli id.1673	ebi-a-GCST90016910	rs11730038	4	G	A	0.282712	-0.0630747	0.00102672	0.0128717	0.0420273	1.96024e-06	0.98051	0.00161353
class Bacilli id.1673	ebi-a-GCST90016910	rs13068444	3	A	G	0.53691	0.0601035	-0.0123875	0.0136407	0.0384356	9.53038e-06	0.747233	0.00179637
class Bacilli id.1673	ebi-a-GCST90016910	rs1595463	2	C	A	0.810806	0.0476864	-0.0195379	0.0108547	0.0506452	7.97389e-06	0.69966	0.000697659
class Bacilli id.1673	ebi-a-GCST90016910	rs1962325	3	G	C	0.272442	-0.0554219	-0.0545445	0.0114789	0.0433372	1.38433e-06	0.208172	0.00121768
class Bacilli id.1673	ebi-a-GCST90016910	rs28564647	9	T	G	0.0219845	-0.0613034	0.205636	0.0137579	0.135117	7.81196e-06	0.128032	0.000161607
class Bacilli id.1673	ebi-a-GCST90016910	rs2952251	8	G	A	0.813331	0.0598868	-0.0301981	0.0123903	0.0503481	1.07895e-06	0.548648	0.00108901
class Bacilli id.1673	ebi-a-GCST90016910	rs35344081	16	G	A	0.0984141	0.0619529	0.0253973	0.0127066	0.0659942	1.01499e-06	0.700355	0.000681111
class Bacilli id.1673	ebi-a-GCST90016910	rs4028634	17	C	T	0.472783	-0.0520614	-0.0079215	0.0109842	0.037971	2.2076e-06	0.834745	0.00135118
class Bacilli id.1673	ebi-a-GCST90016910	rs4459992	4	T	C	0.332008	0.0535854	0.0212848	0.0116362	0.0412202	4.29833e-06	0.605597	0.00127363
class Bacilli id.1673	ebi-a-GCST90016910	rs57872228	1	C	T	0.103675	-0.0714773	0.0812491	0.0146647	0.068419	9.21977e-07	0.235021	0.000949524
class Bacilli id.1673	ebi-a-GCST90016910	rs694949	15	A	G	0.0142537	-0.081146	-0.125832	0.0180042	0.165049	7.59591e-06	0.445828	0.000185036
class Bacilli id.1673	ebi-a-GCST90016910	rs7666190	4	A	C	0.699767	0.104044	0.0171706	0.0247934	0.0416322	8.46837e-06	0.68002	0.00454858
class Bacilli id.1673	ebi-a-GCST90016910	rs78938557	7	T	C	0.205082	0.108007	-0.0202482	0.0232858	0.0501541	1.06891e-06	0.686419	0.0038035
class Bacilli id.1673	ebi-a-GCST90016910	rs9581006	13	T	C	0.97327	-0.225309	-0.00774842	0.0467697	0.138525	1.79457e-06	0.955394	0.00264131
genus Family XIII AD3011 group id.11293	ebi-a-GCST90017008	rs11126423	2	T	C	0.503911	-0.0904399	0.032739	0.0196301	0.042289	5.91248e-06	0.438829	0.00408944
genus Family XIII AD3011 group id.11293	ebi-a-GCST90017008	rs11736617	4	G	A	0.338208	-0.0759493	0.00543338	0.0172101	0.0401939	9.02049e-06	0.89247	0.00258216
genus Family XIII AD3011 group id.11293	ebi-a-GCST90017008	rs12812672	12	T	C	0.0175576	-0.096065	0.335741	0.020828	0.142883	2.55806e-06	0.0187854	0.00031837
genus Family XIII AD3011 group id.11293	ebi-a-GCST90017008	rs12911842	15	A	T	0.210819	-0.0811976	-0.000674741	0.0183335	0.0474307	6.90828e-06	0.98865	0.00219383
genus Family XIII AD3011 group id.11293	ebi-a-GCST90017008	rs149302	5	T	C	0.40816	-0.0645635	0.0499736	0.0143225	0.0391935	7.48187e-06	0.202292	0.0020139
genus Family XIII AD3011 group id.11293	ebi-a-GCST90017008	rs16840310	1	G	A	0.372887	0.0608052	0.0117571	0.0122149	0.0392844	6.75118e-07	0.764724	0.00172916
genus Family XIII AD3011 group id.11293	ebi-a-GCST90017008	rs16940167	15	C	T	0.373326	0.0732552	0.037007	0.0159898	0.039258	3.90841e-06	0.345854	0.00251094
genus Family XIII AD3011 group id.11293	ebi-a-GCST90017008	rs17156849	7	G	A	0.120196	-0.112891	0.0867742	0.0245292	0.0589109	4.1917e-06	0.140758	0.00269541
genus Family XIII AD3011 group id.11293	ebi-a-GCST90017008	rs62200412	20	C	T	0.396394	-0.0800851	0.144783	0.0163834	0.0435037	5.80216e-07	0.000874521	0.00306912
genus Family XIII AD3011 group id.11293	ebi-a-GCST90017008	rs739451	9	C	T	0.0532243	0.0649589	-0.0383359	0.0147534	0.087245	7.87807e-06	0.660368	0.00042527
genus Family XIII AD3011 group id.11293	ebi-a-GCST90017008	rs9276029	6	A	G	0.00993067	-0.0811384	-0.328317	0.0185669	0.191918	8.92771e-06	0.0871325	0.000129457
genus Family XIII AD3011 group id.11293	ebi-a-GCST90017008	rs9852893	3	G	C	0.319819	-0.0657834	-0.064626	0.0129056	0.0411818	3.87543e-07	0.116582	0.00188274
genus Lachnospiraceae UCG004 id.11324	ebi-a-GCST90017026	rs11128180	3	A	G	0.279881	0.0648288	-0.119245	0.0140126	0.0422701	4.51742e-06	0.00478685	0.00169412
genus Lachnospiraceae UCG004 id.11324	ebi-a-GCST90017026	rs12673420	7	G	A	0.494014	0.0554351	0.00463402	0.0118375	0.038728	2.98078e-06	0.904756	0.0015363
genus Lachnospiraceae UCG004 id.11324	ebi-a-GCST90017026	rs12747809	1	A	G	0.288184	0.062197	-0.0100048	0.0125685	0.0421961	8.64868e-07	0.812577	0.00158711
genus Lachnospiraceae UCG004 id.11324	ebi-a-GCST90017026	rs12894272	14	G	A	0.363651	-0.0579792	0.0176171	0.0125229	0.0395234	4.3395e-06	0.655786	0.0015558
genus Lachnospiraceae UCG004 id.11324	ebi-a-GCST90017026	rs233486	6	G	A	0.950048	0.0799088	0.0115411	0.017766	0.0878372	6.28463e-06	0.895466	0.000606063
genus Lachnospiraceae UCG004 id.11324	ebi-a-GCST90017026	rs2444793	6	T	C	0.516494	0.0542433	0.0178769	0.0118188	0.0381362	4.77079e-06	0.639239	0.00146957
genus Lachnospiraceae UCG004 id.11324	ebi-a-GCST90017026	rs2706242	13	G	C	0.144181	-0.0901399	-0.00787608	0.0199712	0.0541016	9.83853e-06	0.884254	0.00200518
genus Lachnospiraceae UCG004 id.11324	ebi-a-GCST90017026	rs2726805	4	A	G	0.211368	0.0548397	-0.0228901	0.0120844	0.0466834	6.30406e-06	0.623903	0.00100261
genus Lachnospiraceae UCG004 id.11324	ebi-a-GCST90017026	rs2882478	2	G	A	0.400539	-0.0577091	-0.01524	0.0118338	0.0388112	1.20812e-06	0.694564	0.00159928
genus Lachnospiraceae UCG004 id.11324	ebi-a-GCST90017026	rs6656451	1	T	C	0.125484	0.05436	0.0269487	0.011947	0.0590412	5.56775e-06	0.648075	0.000648552
class Betaproteobacteria id.2867	ebi-a-GCST90016912	rs11128180	3	A	G	0.279881	0.0592944	-0.119245	0.0128769	0.0422701	3.67147e-06	0.00478685	0.00141721
class Betaproteobacteria id.2867	ebi-a-GCST90016912	rs12467854	2	G	C	0.316148	0.0641363	0.0485153	0.0131766	0.0415452	1.09863e-06	0.242899	0.00177865
class Betaproteobacteria id.2867	ebi-a-GCST90016912	rs1511453	4	A	G	0.216488	0.0923492	0.0274036	0.0199158	0.0508856	4.75762e-06	0.590209	0.00289318
class Betaproteobacteria id.2867	ebi-a-GCST90016912	rs1928341	1	G	A	0.564851	-0.0525581	0.0139031	0.0110408	0.0398112	2.0153e-06	0.726919	0.00135794
class Betaproteobacteria id.2867	ebi-a-GCST90016912	rs2321387	13	G	A	0.262342	-0.0494596	-0.0223724	0.0109424	0.0432584	5.80029e-06	0.605029	0.000946791
class Betaproteobacteria id.2867	ebi-a-GCST90016912	rs2367850	3	G	C	0.392673	0.064006	-0.0243989	0.0130374	0.0437495	9.11759e-07	0.577052	0.001954
class Betaproteobacteria id.2867	ebi-a-GCST90016912	rs2613606	7	T	C	0.553478	0.0513106	-0.0396457	0.0109091	0.0382726	2.19816e-06	0.30026	0.00130133
class Betaproteobacteria id.2867	ebi-a-GCST90016912	rs320161	9	G	A	0.861007	-0.0572286	-0.0197054	0.01262	0.0557656	7.33247e-06	0.723819	0.000783891
class Betaproteobacteria id.2867	ebi-a-GCST90016912	rs56386628	8	C	T	0.155819	-0.0622252	-0.0340898	0.0135688	0.053569	5.86949e-06	0.524534	0.00101863
class Betaproteobacteria id.2867	ebi-a-GCST90016912	rs6087811	20	T	G	0.00540701	-0.0978177	0.242138	0.0198522	0.279616	7.44303e-07	0.38651	0.000102912
class Betaproteobacteria id.2867	ebi-a-GCST90016912	rs62395635	5	T	C	0.0362077	0.109741	0.238116	0.0236	0.113592	2.9409e-06	0.0360612	0.000840528
class Betaproteobacteria id.2867	ebi-a-GCST90016912	rs9964679	18	A	G	0.50838	0.052911	0.01743	0.0114866	0.0379635	4.84585e-06	0.646144	0.00139939
family Bacteroidales S24 7group id.11173	ebi-a-GCST90016928	rs11135366	5	C	G	0.109133	0.0842142	-0.0784428	0.0183739	0.0623767	8.77829e-06	0.208549	0.00137902
family Bacteroidales S24 7group id.11173	ebi-a-GCST90016928	rs12748533	1	G	T	0.457687	-0.0821108	-0.00814838	0.0172701	0.0387006	2.59018e-06	0.833239	0.00334695
family Bacteroidales S24 7group id.11173	ebi-a-GCST90016928	rs17043785	2	T	C	0.18971	-0.176187	0.0341417	0.0347133	0.0492805	5.11835e-07	0.488432	0.00954352
family Bacteroidales S24 7group id.11173	ebi-a-GCST90016928	rs1850003	15	A	G	0.0901914	0.084048	-0.00839834	0.0177806	0.0750264	2.4053e-06	0.910872	0.00115931
family Bacteroidales S24 7group id.11173	ebi-a-GCST90016928	rs7217209	17	C	T	0.24438	0.0843019	0.0882564	0.0187308	0.0485837	8.42946e-06	0.0692803	0.00262466
family Bacteroidales S24 7group id.11173	ebi-a-GCST90016928	rs738193	22	T	C	0.561702	0.0847328	-0.10102	0.0165856	0.0386026	3.82164e-07	0.00887258	0.00353516
family Bacteroidales S24 7group id.11173	ebi-a-GCST90016928	rs78609301	6	A	G	0.136259	-0.0867065	-0.029299	0.0195709	0.0555381	7.093e-06	0.597813	0.00176963
family Bacteroidales S24 7group id.11173	ebi-a-GCST90016928	rs941000	7	T	C	0.777251	-0.0850266	0.0307993	0.0163382	0.0471908	3.15559e-07	0.513979	0.00250332
unknown genus id.1000005479	ebi-a-GCST90017079	rs11135366	5	C	G	0.109133	0.0842142	-0.0784428	0.0183739	0.0623767	8.77829e-06	0.208549	0.00137902
unknown genus id.1000005479	ebi-a-GCST90017079	rs12748533	1	G	T	0.457687	-0.0821108	-0.00814838	0.0172701	0.0387006	2.59018e-06	0.833239	0.00334695
unknown genus id.1000005479	ebi-a-GCST90017079	rs17043785	2	T	C	0.18971	-0.176187	0.0341417	0.0347133	0.0492805	5.11835e-07	0.488432	0.00954352
unknown genus id.1000005479	ebi-a-GCST90017079	rs1850003	15	A	G	0.0901914	0.084048	-0.00839834	0.0177806	0.0750264	2.4053e-06	0.910872	0.00115931
unknown genus id.1000005479	ebi-a-GCST90017079	rs7217209	17	C	T	0.24438	0.0843019	0.0882564	0.0187308	0.0485837	8.42946e-06	0.0692803	0.00262466
unknown genus id.1000005479	ebi-a-GCST90017079	rs738193	22	T	C	0.561702	0.0847328	-0.10102	0.0165856	0.0386026	3.82164e-07	0.00887258	0.00353516
unknown genus id.1000005479	ebi-a-GCST90017079	rs78609301	6	A	G	0.136259	-0.0867065	-0.029299	0.0195709	0.0555381	7.093e-06	0.597813	0.00176963
unknown genus id.1000005479	ebi-a-GCST90017079	rs941000	7	T	C	0.777251	-0.0850266	0.0307993	0.0163382	0.0471908	3.15559e-07	0.513979	0.00250332
genus Veillonella id.2198	ebi-a-GCST90017088	rs11141494	9	G	A	0.233348	-0.0783421	-0.0220511	0.0174393	0.0477697	9.74653e-06	0.644359	0.00219595
genus Veillonella id.2198	ebi-a-GCST90017088	rs12679709	8	C	G	0.173874	-0.0793499	-0.0314935	0.0164818	0.0502636	1.77578e-06	0.530943	0.00180885
genus Veillonella id.2198	ebi-a-GCST90017088	rs1882878	21	A	G	0.313875	-0.0768966	-0.0238085	0.0163908	0.0414144	2.98092e-06	0.565369	0.00254686
genus Veillonella id.2198	ebi-a-GCST90017088	rs2013594	11	C	T	0.652746	0.0720698	0.0340584	0.0155153	0.0407032	3.42129e-06	0.402734	0.00235466
genus Veillonella id.2198	ebi-a-GCST90017088	rs62376424	5	C	T	0.0463037	-0.0762216	0.0765153	0.0163499	0.101337	3.65452e-06	0.450216	0.000513112
genus Veillonella id.2198	ebi-a-GCST90017088	rs742016	22	A	G	0.664361	-0.0688571	0.0414678	0.0149769	0.0406743	4.65693e-06	0.307961	0.00211448
genus Veillonella id.2198	ebi-a-GCST90017088	rs7645873	3	T	A	0.761845	-0.0761385	0.040091	0.0164228	0.0476376	3.11803e-06	0.400021	0.00210361
unknown family id.1000001214	ebi-a-GCST90016953	rs11150282	16	T	C	0.384191	0.098235	-0.0439326	0.0197127	0.0393047	7.36055e-07	0.263677	0.00456621
unknown family id.1000001214	ebi-a-GCST90016953	rs113884518	9	T	C	0.00815401	-0.20591	-0.193707	0.0455376	0.234726	7.7398e-06	0.40923	0.000685805
unknown family id.1000001214	ebi-a-GCST90016953	rs16851659	1	G	C	0.323471	-0.0895168	0.0154199	0.0186555	0.0406897	1.27025e-06	0.704714	0.0035072
unknown family id.1000001214	ebi-a-GCST90016953	rs28678345	17	T	C	0.0389839	0.213083	-0.0520309	0.0471377	0.0999293	8.05954e-06	0.602591	0.00340207
unknown family id.1000001214	ebi-a-GCST90016953	rs367480	11	A	G	0.388334	0.0841649	0.00960013	0.0185948	0.0395883	7.52419e-06	0.808393	0.00336521
unknown family id.1000001214	ebi-a-GCST90016953	rs4129395	9	G	A	0.580966	0.0904264	0.0216054	0.0185253	0.0393728	1.21742e-06	0.583185	0.00398126
unknown family id.1000001214	ebi-a-GCST90016953	rs789069	18	A	C	0.223765	-0.10413	0.0276728	0.0234459	0.0470916	6.5001e-06	0.556775	0.00376675
unknown family id.1000001214	ebi-a-GCST90016953	rs8028558	15	A	G	0.577406	0.08346	-0.00220582	0.0188504	0.0386369	9.78228e-06	0.954473	0.00339931
order Gastranaerophilales id.1591	ebi-a-GCST90017100	rs11150282	16	T	C	0.384191	0.098235	-0.0439326	0.0197127	0.0393047	7.36055e-07	0.263677	0.00456621
order Gastranaerophilales id.1591	ebi-a-GCST90017100	rs113884518	9	T	C	0.00815401	-0.20591	-0.193707	0.0455376	0.234726	7.7398e-06	0.40923	0.000685805
order Gastranaerophilales id.1591	ebi-a-GCST90017100	rs16851659	1	G	C	0.323471	-0.0895168	0.0154199	0.0186555	0.0406897	1.27025e-06	0.704714	0.0035072
order Gastranaerophilales id.1591	ebi-a-GCST90017100	rs28678345	17	T	C	0.0389839	0.213083	-0.0520309	0.0471377	0.0999293	8.05954e-06	0.602591	0.00340207
order Gastranaerophilales id.1591	ebi-a-GCST90017100	rs367480	11	A	G	0.388334	0.0841649	0.00960013	0.0185948	0.0395883	7.52419e-06	0.808393	0.00336521
order Gastranaerophilales id.1591	ebi-a-GCST90017100	rs4129395	9	G	A	0.580966	0.0904264	0.0216054	0.0185253	0.0393728	1.21742e-06	0.583185	0.00398126
order Gastranaerophilales id.1591	ebi-a-GCST90017100	rs789069	18	A	C	0.223765	-0.10413	0.0276728	0.0234459	0.0470916	6.5001e-06	0.556775	0.00376675
order Gastranaerophilales id.1591	ebi-a-GCST90017100	rs8028558	15	A	G	0.577406	0.08346	-0.00220582	0.0188504	0.0386369	9.78228e-06	0.954473	0.00339931
unknown genus id.1000001215	ebi-a-GCST90017077	rs11150282	16	T	C	0.384191	0.098235	-0.0439326	0.0197127	0.0393047	7.36055e-07	0.263677	0.00456621
unknown genus id.1000001215	ebi-a-GCST90017077	rs113884518	9	T	C	0.00815401	-0.20591	-0.193707	0.0455376	0.234726	7.7398e-06	0.40923	0.000685805
unknown genus id.1000001215	ebi-a-GCST90017077	rs16851659	1	G	C	0.323471	-0.0895168	0.0154199	0.0186555	0.0406897	1.27025e-06	0.704714	0.0035072
unknown genus id.1000001215	ebi-a-GCST90017077	rs28678345	17	T	C	0.0389839	0.213083	-0.0520309	0.0471377	0.0999293	8.05954e-06	0.602591	0.00340207
unknown genus id.1000001215	ebi-a-GCST90017077	rs367480	11	A	G	0.388334	0.0841649	0.00960013	0.0185948	0.0395883	7.52419e-06	0.808393	0.00336521
unknown genus id.1000001215	ebi-a-GCST90017077	rs4129395	9	G	A	0.580966	0.0904264	0.0216054	0.0185253	0.0393728	1.21742e-06	0.583185	0.00398126
unknown genus id.1000001215	ebi-a-GCST90017077	rs789069	18	A	C	0.223765	-0.10413	0.0276728	0.0234459	0.0470916	6.5001e-06	0.556775	0.00376675
unknown genus id.1000001215	ebi-a-GCST90017077	rs8028558	15	A	G	0.577406	0.08346	-0.00220582	0.0188504	0.0386369	9.78228e-06	0.954473	0.00339931
genus Barnesiella id.944	ebi-a-GCST90016969	rs11155559	6	T	C	0.0576455	0.0956023	-0.0806717	0.0212961	0.0832817	8.91908e-06	0.332715	0.000992993
genus Barnesiella id.944	ebi-a-GCST90016969	rs113258194	2	A	G	0.0794981	0.098992	0.101055	0.0214121	0.0715022	7.31122e-06	0.157564	0.00143421
genus Barnesiella id.944	ebi-a-GCST90016969	rs12909713	15	C	T	0.188526	-0.0550716	0.0446672	0.0120039	0.0494845	4.94527e-06	0.366712	0.000927964
genus Barnesiella id.944	ebi-a-GCST90016969	rs13242616	7	C	T	0.515899	0.0583747	-0.00736098	0.0123176	0.0442046	2.29018e-06	0.867747	0.00170208
genus Barnesiella id.944	ebi-a-GCST90016969	rs199035	6	G	A	0.4317	0.0559495	-0.00946801	0.0119716	0.0390067	3.00296e-06	0.808216	0.00153597
genus Barnesiella id.944	ebi-a-GCST90016969	rs2057922	7	C	G	0.902273	-0.0915241	0.0556773	0.0194623	0.0738914	3.82631e-06	0.451149	0.00147725
genus Barnesiella id.944	ebi-a-GCST90016969	rs28479800	1	A	T	0.132849	-0.09152	0.0152075	0.0210002	0.0565494	7.93414e-06	0.787989	0.00192981
genus Barnesiella id.944	ebi-a-GCST90016969	rs62251337	3	G	A	0.854688	0.0690763	0.0559828	0.0149374	0.0539486	4.2416e-06	0.299407	0.00118522
genus Barnesiella id.944	ebi-a-GCST90016969	rs76181748	8	C	T	0.115932	-0.0778559	-0.0294149	0.017164	0.0616818	6.77657e-06	0.633447	0.00124252
genus Barnesiella id.944	ebi-a-GCST90016969	rs79795328	4	A	G	0.0162042	-0.0818645	-0.346391	0.0176441	0.151749	4.23302e-06	0.0224507	0.000213675
genus Desulfovibrio id.3173	ebi-a-GCST90016987	rs11160353	14	A	T	0.472648	0.0691756	-0.0617375	0.0147285	0.0391014	2.70302e-06	0.114358	0.00238547
genus Desulfovibrio id.3173	ebi-a-GCST90016987	rs12031543	1	T	C	0.260698	-0.127185	0.0152735	0.0281887	0.0466169	6.54757e-06	0.743185	0.00623536
genus Desulfovibrio id.3173	ebi-a-GCST90016987	rs13066142	3	G	A	0.0904799	0.119141	0.0754111	0.0250891	0.0667122	3.78669e-06	0.258309	0.00233624
genus Desulfovibrio id.3173	ebi-a-GCST90016987	rs2032031	10	G	A	0.791125	0.0654931	-0.0594676	0.0148681	0.049504	9.14282e-06	0.229648	0.0014176
genus Desulfovibrio id.3173	ebi-a-GCST90016987	rs2456226	5	A	C	0.55687	0.0854927	-0.0240293	0.0172749	0.0386321	8.5487e-07	0.533939	0.00360722
genus Desulfovibrio id.3173	ebi-a-GCST90016987	rs2853179	8	T	C	0.635008	-0.0811971	-0.0788947	0.0174234	0.0402922	2.42438e-06	0.0502227	0.00305614
genus Desulfovibrio id.3173	ebi-a-GCST90016987	rs4797774	18	A	G	0.977421	-0.212582	-0.123134	0.0470044	0.130546	5.64313e-06	0.345567	0.00199466
genus Desulfovibrio id.3173	ebi-a-GCST90016987	rs6580353	5	T	C	0.220784	0.0770979	-0.00272786	0.0169735	0.0458796	4.93856e-06	0.952588	0.00204522
genus Desulfovibrio id.3173	ebi-a-GCST90016987	rs72647089	8	T	G	0.0507357	-0.106594	-0.0299768	0.0239337	0.0861399	8.29755e-06	0.727838	0.00109445
class Gammaproteobacteria id.3303	ebi-a-GCST90016917	rs11181912	12	G	A	0.637647	-0.0579153	-0.0759801	0.0118796	0.0397658	9.94764e-07	0.0560441	0.00154999
class Gammaproteobacteria id.3303	ebi-a-GCST90016917	rs12404135	1	A	G	0.020477	-0.0788843	-0.0320039	0.0172415	0.133245	8.89488e-06	0.810184	0.000249627
class Gammaproteobacteria id.3303	ebi-a-GCST90016917	rs6469506	8	T	A	0.173188	0.0541424	0.0892535	0.0116333	0.0502004	3.2898e-06	0.0754119	0.000839517
class Gammaproteobacteria id.3303	ebi-a-GCST90016917	rs6706173	2	A	C	0.407962	0.074251	0.021568	0.0146392	0.03921	1.99494e-07	0.582275	0.0026632
class Gammaproteobacteria id.3303	ebi-a-GCST90016917	rs75101789	3	C	T	0.105555	0.0729012	-0.0404829	0.0163003	0.06583	8.7878e-06	0.538581	0.00100353
class Gammaproteobacteria id.3303	ebi-a-GCST90016917	rs9494710	6	C	T	0.172797	-0.0549673	-0.00499547	0.0120924	0.0535903	4.54611e-06	0.925732	0.000863748
class Gammaproteobacteria id.3303	ebi-a-GCST90016917	rs9973122	18	A	T	0.846455	-0.0740614	-0.0292761	0.0162596	0.0546661	6.77002e-06	0.592274	0.00142578
class Verrucomicrobiae id.4029	ebi-a-GCST90016923	rs11184341	1	C	G	0.446401	-0.0655342	-0.0316831	0.0142231	0.0384654	4.13409e-06	0.410123	0.00212269
class Verrucomicrobiae id.4029	ebi-a-GCST90016923	rs11729256	4	T	C	0.438822	0.0749798	-0.0532337	0.0150177	0.0397655	6.73085e-07	0.180671	0.0027689
class Verrucomicrobiae id.4029	ebi-a-GCST90016923	rs12908520	15	G	A	0.414895	0.0618926	-0.0148592	0.0130946	0.0389958	2.17165e-06	0.703168	0.00185986
class Verrucomicrobiae id.4029	ebi-a-GCST90016923	rs2602429	16	T	C	0.482668	-0.0746844	-0.0334969	0.0156194	0.0391594	2.58297e-06	0.39233	0.00278553
class Verrucomicrobiae id.4029	ebi-a-GCST90016923	rs4242783	10	A	G	0.742993	-0.0689292	-0.0675101	0.0147693	0.0450579	2.63615e-06	0.134056	0.00181454
class Verrucomicrobiae id.4029	ebi-a-GCST90016923	rs4936098	11	G	A	0.923399	-0.0648843	0.160622	0.0135928	0.0742789	1.1222e-06	0.0305865	0.00059557
class Verrucomicrobiae id.4029	ebi-a-GCST90016923	rs61779207	1	G	A	0.0669009	-0.0758309	-0.117484	0.0167762	0.0764763	6.7228e-06	0.124487	0.00071793
class Verrucomicrobiae id.4029	ebi-a-GCST90016923	rs9349825	6	A	G	0.257748	-0.0704036	0.0272948	0.0147128	0.0441039	2.53688e-06	0.535999	0.00189656
class Verrucomicrobiae id.4029	ebi-a-GCST90016923	rs941682	20	G	A	0.261801	-0.0631436	-0.0504924	0.0143767	0.043385	9.60993e-06	0.244496	0.00154111
genus Akkermansia id.4037	ebi-a-GCST90016961	rs11184341	1	C	G	0.446401	-0.0655855	-0.0316831	0.0142236	0.0384654	4.0635e-06	0.410123	0.00212601
genus Akkermansia id.4037	ebi-a-GCST90016961	rs11729256	4	T	C	0.438822	0.0750473	-0.0532337	0.0150184	0.0397655	6.58385e-07	0.180671	0.00277389
genus Akkermansia id.4037	ebi-a-GCST90016961	rs12908520	15	G	A	0.414895	0.061772	-0.0148592	0.0130954	0.0389958	2.2648e-06	0.703168	0.00185262
genus Akkermansia id.4037	ebi-a-GCST90016961	rs2602429	16	T	C	0.482668	-0.0745352	-0.0334969	0.0156201	0.0391594	2.71569e-06	0.39233	0.00277441
genus Akkermansia id.4037	ebi-a-GCST90016961	rs4242783	10	A	G	0.742993	-0.0685454	-0.0675101	0.0147701	0.0450579	2.99799e-06	0.134056	0.00179439
genus Akkermansia id.4037	ebi-a-GCST90016961	rs4936098	11	G	A	0.923399	-0.0649225	0.160622	0.0135934	0.0742789	1.1036e-06	0.0305865	0.000596272
genus Akkermansia id.4037	ebi-a-GCST90016961	rs61779207	1	G	A	0.0669009	-0.0760539	-0.117484	0.0167769	0.0764763	6.32121e-06	0.124487	0.000722159
genus Akkermansia id.4037	ebi-a-GCST90016961	rs9349825	6	A	G	0.257748	-0.0703407	0.0272948	0.0147133	0.0441039	2.59884e-06	0.535999	0.00189317
genus Akkermansia id.4037	ebi-a-GCST90016961	rs941682	20	G	A	0.261801	-0.0632957	-0.0504924	0.0143777	0.043385	9.17128e-06	0.244496	0.00154854
order Verrucomicrobiales id.4030	ebi-a-GCST90017108	rs11184341	1	C	G	0.446401	-0.0655342	-0.0316831	0.0142231	0.0384654	4.13409e-06	0.410123	0.00212269
order Verrucomicrobiales id.4030	ebi-a-GCST90017108	rs11729256	4	T	C	0.438822	0.0749798	-0.0532337	0.0150177	0.0397655	6.73085e-07	0.180671	0.0027689
order Verrucomicrobiales id.4030	ebi-a-GCST90017108	rs12908520	15	G	A	0.414895	0.0618926	-0.0148592	0.0130946	0.0389958	2.17165e-06	0.703168	0.00185986
order Verrucomicrobiales id.4030	ebi-a-GCST90017108	rs2602429	16	T	C	0.482668	-0.0746844	-0.0334969	0.0156194	0.0391594	2.58297e-06	0.39233	0.00278553
order Verrucomicrobiales id.4030	ebi-a-GCST90017108	rs4242783	10	A	G	0.742993	-0.0689292	-0.0675101	0.0147693	0.0450579	2.63615e-06	0.134056	0.00181454
order Verrucomicrobiales id.4030	ebi-a-GCST90017108	rs4936098	11	G	A	0.923399	-0.0648843	0.160622	0.0135928	0.0742789	1.1222e-06	0.0305865	0.00059557
order Verrucomicrobiales id.4030	ebi-a-GCST90017108	rs61779207	1	G	A	0.0669009	-0.0758309	-0.117484	0.0167762	0.0764763	6.7228e-06	0.124487	0.00071793
order Verrucomicrobiales id.4030	ebi-a-GCST90017108	rs9349825	6	A	G	0.257748	-0.0704036	0.0272948	0.0147128	0.0441039	2.53688e-06	0.535999	0.00189656
order Verrucomicrobiales id.4030	ebi-a-GCST90017108	rs941682	20	G	A	0.261801	-0.0631436	-0.0504924	0.0143767	0.043385	9.60993e-06	0.244496	0.00154111
family Verrucomicrobiaceae id.4036	ebi-a-GCST90016957	rs11184341	1	C	G	0.446401	-0.0655301	-0.0316831	0.014223	0.0384654	4.13847e-06	0.410123	0.00212242
family Verrucomicrobiaceae id.4036	ebi-a-GCST90016957	rs11729256	4	T	C	0.438822	0.0749798	-0.0532337	0.0150177	0.0397655	6.73085e-07	0.180671	0.0027689
family Verrucomicrobiaceae id.4036	ebi-a-GCST90016957	rs12908520	15	G	A	0.414895	0.0619104	-0.0148592	0.0130946	0.0389958	2.15139e-06	0.703168	0.00186093
family Verrucomicrobiaceae id.4036	ebi-a-GCST90016957	rs2602429	16	T	C	0.482668	-0.0745516	-0.0334969	0.0156195	0.0391594	2.69942e-06	0.39233	0.00277563
family Verrucomicrobiaceae id.4036	ebi-a-GCST90016957	rs4242783	10	A	G	0.742993	-0.0687992	-0.0675101	0.0147694	0.0450579	2.75442e-06	0.134056	0.0018077
family Verrucomicrobiaceae id.4036	ebi-a-GCST90016957	rs4936098	11	G	A	0.923399	-0.0648691	0.160622	0.0135928	0.0742789	1.1293e-06	0.0305865	0.000595291
family Verrucomicrobiaceae id.4036	ebi-a-GCST90016957	rs61779207	1	G	A	0.0669009	-0.0758811	-0.117484	0.0167762	0.0764763	6.63025e-06	0.124487	0.000718881
family Verrucomicrobiaceae id.4036	ebi-a-GCST90016957	rs9349825	6	A	G	0.257748	-0.0704354	0.0272948	0.0147128	0.0441039	2.51287e-06	0.535999	0.00189827
family Verrucomicrobiaceae id.4036	ebi-a-GCST90016957	rs941682	20	G	A	0.261801	-0.0631526	-0.0504924	0.0143767	0.043385	9.5812e-06	0.244496	0.00154155
phylum Bacteroidetes id.905	ebi-a-GCST90017111	rs111845179	14	T	C	0.0979653	0.104177	-0.100518	0.0213837	0.0641537	6.47187e-07	0.117155	0.00191809
phylum Bacteroidetes id.905	ebi-a-GCST90017111	rs17343978	22	A	C	0.148752	-0.0556041	0.0241512	0.0120272	0.0536867	7.2247e-06	0.652816	0.000783001
phylum Bacteroidetes id.905	ebi-a-GCST90017111	rs2032750	2	C	T	0.544703	0.0510857	0.025684	0.0106804	0.0394024	1.70836e-06	0.514507	0.00129444
phylum Bacteroidetes id.905	ebi-a-GCST90017111	rs62531359	8	T	G	0.201727	0.0657788	0.0286733	0.0149886	0.0479207	8.42326e-06	0.549607	0.00139353
phylum Bacteroidetes id.905	ebi-a-GCST90017111	rs62575403	9	C	T	0.0136132	0.145424	-0.0219832	0.0311079	0.177304	2.95951e-06	0.901326	0.000567949
phylum Bacteroidetes id.905	ebi-a-GCST90017111	rs6586324	21	T	C	0.187589	0.0477792	-0.017217	0.0105437	0.0486247	7.36885e-06	0.723279	0.00069581
phylum Bacteroidetes id.905	ebi-a-GCST90017111	rs73512608	13	G	A	0.326277	-0.123117	0.0356486	0.0236743	0.040707	2.53893e-07	0.381173	0.00666398
phylum Bacteroidetes id.905	ebi-a-GCST90017111	rs73846128	3	A	G	0.202242	-0.0664262	-0.0279254	0.0133481	0.0477894	4.783e-07	0.55899	0.00142381
phylum Bacteroidetes id.905	ebi-a-GCST90017111	rs73975615	17	G	A	0.111879	-0.207163	0.0137124	0.0442629	0.0623247	1.20412e-06	0.82586	0.00852855
phylum Bacteroidetes id.905	ebi-a-GCST90017111	rs7546249	1	A	T	0.703676	0.0569173	0.00882288	0.0118382	0.0417083	1.41932e-06	0.832468	0.00135101
phylum Bacteroidetes id.905	ebi-a-GCST90017111	rs7999780	13	G	A	0.25963	0.0543635	0.0506626	0.0124067	0.0494349	9.46651e-06	0.305441	0.00113618
phylum Bacteroidetes id.905	ebi-a-GCST90017111	rs929878	16	T	C	0.952401	0.0540001	0.0154894	0.0121526	0.0886488	6.51118e-06	0.861294	0.000264385
order Bacteroidales id.913	ebi-a-GCST90017092	rs111845179	14	T	C	0.0979653	0.102648	-0.100518	0.0213843	0.0641537	9.23996e-07	0.117155	0.0018622
order Bacteroidales id.913	ebi-a-GCST90017092	rs17343978	22	A	C	0.148752	-0.0552057	0.0241512	0.0120278	0.0536867	8.3593e-06	0.652816	0.000771821
order Bacteroidales id.913	ebi-a-GCST90017092	rs2032750	2	C	T	0.544703	0.0508393	0.025684	0.0106807	0.0394024	1.91509e-06	0.514507	0.00128199
order Bacteroidales id.913	ebi-a-GCST90017092	rs2363574	1	T	C	0.993789	0.222741	-0.577829	0.0508055	0.266622	9.93482e-06	0.0302176	0.000612472
order Bacteroidales id.913	ebi-a-GCST90017092	rs4146051	2	G	A	0.746303	0.107377	-0.0158795	0.0245661	0.0437098	8.76436e-06	0.716386	0.00436599
order Bacteroidales id.913	ebi-a-GCST90017092	rs4916508	3	A	G	0.416326	0.0466729	-0.00896634	0.0105312	0.0455786	8.4711e-06	0.844045	0.00105868
order Bacteroidales id.913	ebi-a-GCST90017092	rs55773148	13	G	A	0.326274	-0.121514	0.0356889	0.0236759	0.0407101	3.89583e-07	0.380671	0.00649155
order Bacteroidales id.913	ebi-a-GCST90017092	rs62531359	8	T	G	0.201727	0.0655728	0.0286733	0.0149891	0.0479207	9.08657e-06	0.549607	0.00138482
order Bacteroidales id.913	ebi-a-GCST90017092	rs62575403	9	C	T	0.0136132	0.140055	-0.0219832	0.0311128	0.177304	7.06122e-06	0.901326	0.000526787
order Bacteroidales id.913	ebi-a-GCST90017092	rs73975615	17	G	A	0.111879	-0.207018	0.0137124	0.0442633	0.0623247	1.21616e-06	0.82586	0.00851661
order Bacteroidales id.913	ebi-a-GCST90017092	rs7546249	1	A	T	0.703676	0.0567113	0.00882288	0.0118386	0.0417083	1.54814e-06	0.832468	0.00134125
order Bacteroidales id.913	ebi-a-GCST90017092	rs7631304	3	G	A	0.202699	-0.0645771	-0.0294406	0.0132957	0.0477168	8.36778e-07	0.537245	0.00134791
order Bacteroidales id.913	ebi-a-GCST90017092	rs79585701	8	A	C	0.0500268	0.0646823	-0.0717814	0.0149628	0.0893665	9.98596e-06	0.421845	0.000397663
order Bacteroidales id.913	ebi-a-GCST90017092	rs929878	16	T	C	0.952401	0.0548532	0.0154894	0.012153	0.0886488	4.7338e-06	0.861294	0.000272805
class Bacteroidia id.912	ebi-a-GCST90016911	rs111845179	14	T	C	0.0979653	0.102648	-0.100518	0.0213843	0.0641537	9.23996e-07	0.117155	0.0018622
class Bacteroidia id.912	ebi-a-GCST90016911	rs17343978	22	A	C	0.148752	-0.0552057	0.0241512	0.0120278	0.0536867	8.3593e-06	0.652816	0.000771821
class Bacteroidia id.912	ebi-a-GCST90016911	rs2032750	2	C	T	0.544703	0.0508393	0.025684	0.0106807	0.0394024	1.91509e-06	0.514507	0.00128199
class Bacteroidia id.912	ebi-a-GCST90016911	rs2363574	1	T	C	0.993789	0.222741	-0.577829	0.0508055	0.266622	9.93482e-06	0.0302176	0.000612472
class Bacteroidia id.912	ebi-a-GCST90016911	rs4146051	2	G	A	0.746303	0.107377	-0.0158795	0.0245661	0.0437098	8.76436e-06	0.716386	0.00436599
class Bacteroidia id.912	ebi-a-GCST90016911	rs4916508	3	A	G	0.416326	0.0466729	-0.00896634	0.0105312	0.0455786	8.4711e-06	0.844045	0.00105868
class Bacteroidia id.912	ebi-a-GCST90016911	rs55773148	13	G	A	0.326274	-0.121514	0.0356889	0.0236759	0.0407101	3.89583e-07	0.380671	0.00649155
class Bacteroidia id.912	ebi-a-GCST90016911	rs62531359	8	T	G	0.201727	0.0655728	0.0286733	0.0149891	0.0479207	9.08657e-06	0.549607	0.00138482
class Bacteroidia id.912	ebi-a-GCST90016911	rs62575403	9	C	T	0.0136132	0.140055	-0.0219832	0.0311128	0.177304	7.06122e-06	0.901326	0.000526787
class Bacteroidia id.912	ebi-a-GCST90016911	rs73975615	17	G	A	0.111879	-0.207018	0.0137124	0.0442633	0.0623247	1.21616e-06	0.82586	0.00851661
class Bacteroidia id.912	ebi-a-GCST90016911	rs7546249	1	A	T	0.703676	0.0567113	0.00882288	0.0118386	0.0417083	1.54814e-06	0.832468	0.00134125
class Bacteroidia id.912	ebi-a-GCST90016911	rs7631304	3	G	A	0.202699	-0.0645771	-0.0294406	0.0132957	0.0477168	8.36778e-07	0.537245	0.00134791
class Bacteroidia id.912	ebi-a-GCST90016911	rs79585701	8	A	C	0.0500268	0.0646823	-0.0717814	0.0149628	0.0893665	9.98596e-06	0.421845	0.000397663
class Bacteroidia id.912	ebi-a-GCST90016911	rs929878	16	T	C	0.952401	0.0548532	0.0154894	0.012153	0.0886488	4.7338e-06	0.861294	0.000272805
genus Lachnospiraceae UCG010 id.11330	ebi-a-GCST90017028	rs11192447	10	A	G	0.177628	0.126592	-0.0260574	0.024345	0.0539079	4.68954e-07	0.628834	0.0046819
genus Lachnospiraceae UCG010 id.11330	ebi-a-GCST90017028	rs12346653	9	C	T	0.539381	0.0657686	-0.00243247	0.0139569	0.0390926	2.70321e-06	0.950385	0.00214934
genus Lachnospiraceae UCG010 id.11330	ebi-a-GCST90017028	rs17730011	6	G	A	0.170392	-0.0702357	0.0399982	0.015706	0.0512428	7.84603e-06	0.43506	0.00139466
genus Lachnospiraceae UCG010 id.11330	ebi-a-GCST90017028	rs2153460	9	A	T	0.0939745	-0.0684038	-0.0334461	0.0156562	0.0652664	9.17318e-06	0.608332	0.000796785
genus Lachnospiraceae UCG010 id.11330	ebi-a-GCST90017028	rs2833528	21	T	C	0.795981	0.0562148	-0.00800122	0.0127763	0.0483081	9.91996e-06	0.868449	0.00102637
genus Lachnospiraceae UCG010 id.11330	ebi-a-GCST90017028	rs336138	5	G	T	0.0744868	0.0779543	-0.0307324	0.0171865	0.0723394	7.48411e-06	0.670956	0.000837861
genus Lachnospiraceae UCG010 id.11330	ebi-a-GCST90017028	rs4576377	7	C	A	0.517236	0.0572001	-0.0600765	0.0127043	0.0385076	7.63062e-06	0.118732	0.00163398
genus Lachnospiraceae UCG010 id.11330	ebi-a-GCST90017028	rs72894957	2	G	A	0.0225775	0.222263	0.137472	0.0486425	0.129925	5.68434e-06	0.290014	0.00218033
genus Lachnospiraceae UCG010 id.11330	ebi-a-GCST90017028	rs9981767	21	A	C	0.281282	0.0655062	0.0222735	0.0131994	0.0453028	9.96369e-07	0.622961	0.00173498
unknown genus id.2071	ebi-a-GCST90017084	rs11195523	10	C	A	0.675129	-0.0689278	-0.00694155	0.0145351	0.0407943	2.40121e-06	0.864884	0.00208409
unknown genus id.2071	ebi-a-GCST90017084	rs11684166	2	A	G	0.457502	-0.0769635	0.0160244	0.0168349	0.0402886	3.49116e-06	0.690822	0.00294029
unknown genus id.2071	ebi-a-GCST90017084	rs11809762	1	G	A	0.219041	-0.0934634	0.0924828	0.0190198	0.0462142	1.68287e-06	0.0453733	0.00298859
unknown genus id.2071	ebi-a-GCST90017084	rs11904514	2	A	G	0.227075	0.109498	-0.0261658	0.0249839	0.0471343	7.89951e-06	0.578805	0.00420871
unknown genus id.2071	ebi-a-GCST90017084	rs12147596	14	C	T	0.287271	-0.0719818	-0.150387	0.0141609	0.0422783	2.86207e-07	0.000375008	0.00212174
unknown genus id.2071	ebi-a-GCST90017084	rs1455639	8	A	G	0.896173	-0.0760307	-0.0125069	0.0169831	0.0707687	7.83899e-06	0.859722	0.00107575
unknown genus id.2071	ebi-a-GCST90017084	rs16823675	2	C	T	0.258931	-0.0767515	-0.0495544	0.0149973	0.0434489	2.33346e-07	0.254069	0.00226072
unknown genus id.2071	ebi-a-GCST90017084	rs17086536	6	C	A	0.349017	-0.100851	0.0206059	0.022432	0.04404	3.3638e-06	0.639863	0.00462175
unknown genus id.2071	ebi-a-GCST90017084	rs1809136	2	C	G	0.608277	-0.0994594	0.0249783	0.0228638	0.0410982	8.36989e-06	0.543339	0.00471414
unknown genus id.2071	ebi-a-GCST90017084	rs2898979	4	G	C	0.0398049	0.0901515	-0.0154767	0.0202199	0.0997344	7.67291e-06	0.87668	0.000621258
unknown genus id.2071	ebi-a-GCST90017084	rs2939766	11	A	G	0.697586	-0.0591611	-0.000319043	0.013042	0.0412833	7.01148e-06	0.993834	0.00147673
unknown genus id.2071	ebi-a-GCST90017084	rs34985298	7	G	A	0.0549172	-0.0623526	0.0223191	0.013772	0.0848081	8.33758e-06	0.792419	0.000403569
unknown genus id.2071	ebi-a-GCST90017084	rs4644504	1	T	C	0.150018	-0.0969321	0.012954	0.0216146	0.0537542	5.81969e-06	0.809567	0.00239617
unknown genus id.2071	ebi-a-GCST90017084	rs72700702	15	T	C	0.0249359	-0.091726	-0.0622633	0.0189005	0.123634	1.59272e-06	0.614537	0.000409141
unknown genus id.2071	ebi-a-GCST90017084	rs76532867	12	T	C	0.0295021	0.112353	-0.0856116	0.0242364	0.119714	2.55859e-06	0.474525	0.000722848
family Alcaligenaceae id.2875	ebi-a-GCST90016926	rs112135816	9	T	G	0.0657969	-0.0775052	-0.0882636	0.0171554	0.0765515	5.27667e-06	0.248912	0.000738479
family Alcaligenaceae id.2875	ebi-a-GCST90016926	rs112159068	6	A	T	0.062087	0.131484	0.0790227	0.0281089	0.0794532	3.56484e-06	0.31994	0.00201344
family Alcaligenaceae id.2875	ebi-a-GCST90016926	rs1153990	5	A	G	0.084015	-0.058727	0.057213	0.0128306	0.0686037	5.96788e-06	0.404302	0.000530824
family Alcaligenaceae id.2875	ebi-a-GCST90016926	rs147968	16	C	T	0.555339	0.0489475	-0.0322556	0.0110321	0.0382078	9.12704e-06	0.398549	0.00118325
family Alcaligenaceae id.2875	ebi-a-GCST90016926	rs17000015	4	A	T	0.394395	-0.0609257	-0.0436773	0.0125363	0.043583	1.1272e-06	0.316264	0.00177318
family Alcaligenaceae id.2875	ebi-a-GCST90016926	rs2184675	14	A	T	0.399825	-0.0563972	-0.0410527	0.0124753	0.0423169	6.08373e-06	0.331983	0.00152649
family Alcaligenaceae id.2875	ebi-a-GCST90016926	rs2367850	3	G	C	0.392673	0.0629104	-0.0243989	0.0131712	0.0437495	1.84629e-06	0.577052	0.00188768
family Alcaligenaceae id.2875	ebi-a-GCST90016926	rs28480294	15	C	T	0.576424	0.0516967	0.0757074	0.0115503	0.0394263	6.60602e-06	0.054829	0.00130506
family Alcaligenaceae id.2875	ebi-a-GCST90016926	rs62191117	2	A	G	0.244847	0.0684302	0.0938097	0.0133636	0.0461717	2.75943e-07	0.0421784	0.00173163
family Alcaligenaceae id.2875	ebi-a-GCST90016926	rs62395635	5	T	C	0.0362077	0.110583	0.238116	0.0238514	0.113592	3.34696e-06	0.0360612	0.000853476
family Alcaligenaceae id.2875	ebi-a-GCST90016926	rs6969323	7	A	C	0.160713	-0.0593564	-0.0585219	0.0129137	0.0519517	3.8858e-06	0.259969	0.000950444
family Alcaligenaceae id.2875	ebi-a-GCST90016926	rs7302582	12	G	C	0.0944363	-0.106817	-0.0974035	0.023298	0.0657632	3.33557e-06	0.138573	0.0019515
family Alcaligenaceae id.2875	ebi-a-GCST90016926	rs7638039	3	T	C	0.20812	0.0603335	-0.109712	0.0127779	0.0490598	2.70477e-06	0.0253326	0.00119983
family Alcaligenaceae id.2875	ebi-a-GCST90016926	rs9537886	13	A	C	0.267828	-0.0570888	-0.0129431	0.0110683	0.0428652	2.35109e-07	0.762692	0.00127821
family Alcaligenaceae id.2875	ebi-a-GCST90016926	rs9964679	18	A	G	0.50838	0.0537051	0.01743	0.0116008	0.0379635	4.47384e-06	0.646144	0.00144171
genus Eggerthella id.819	ebi-a-GCST90016990	rs112205261	1	T	C	0.325025	-0.188618	-0.0892017	0.0403613	0.042262	3.34649e-06	0.0347993	0.0156099
genus Eggerthella id.819	ebi-a-GCST90016990	rs13070736	3	A	C	0.431902	-0.121331	-0.0601545	0.0272024	0.0382256	7.61921e-06	0.115564	0.00722407
genus Eggerthella id.819	ebi-a-GCST90016990	rs1784446	11	A	G	0.520226	-0.0907728	-0.0651303	0.0198096	0.0396546	5.2313e-06	0.100499	0.00411311
genus Eggerthella id.819	ebi-a-GCST90016990	rs2223081	21	A	G	0.433856	-0.102572	0.00162122	0.0221108	0.0383352	3.88893e-06	0.966267	0.00516845
genus Eggerthella id.819	ebi-a-GCST90016990	rs2240838	7	G	A	0.479023	-0.0980582	-0.00733605	0.0197653	0.0400936	7.36207e-07	0.854819	0.00479924
genus Eggerthella id.819	ebi-a-GCST90016990	rs3851328	2	G	T	0.778048	0.107774	-0.0122701	0.0236527	0.045695	4.1759e-06	0.788297	0.00401165
genus Eggerthella id.819	ebi-a-GCST90016990	rs4985746	17	A	G	0.962846	-0.110522	-0.0423134	0.0247653	0.109639	5.71465e-06	0.699546	0.000873957
genus Eggerthella id.819	ebi-a-GCST90016990	rs6430926	2	T	C	0.332063	-0.0879736	0.014834	0.0197127	0.040994	8.37124e-06	0.717459	0.00343313
genus Romboutsia id.11347	ebi-a-GCST90017047	rs11221428	11	T	C	0.0571021	-0.0726779	-0.0464704	0.0158263	0.0827058	6.48649e-06	0.574201	0.000568789
genus Romboutsia id.11347	ebi-a-GCST90017047	rs16843578	1	C	T	0.314528	-0.0875276	0.03378	0.0196779	0.0409322	5.08124e-06	0.40922	0.00330346
genus Romboutsia id.11347	ebi-a-GCST90017047	rs34302036	7	G	A	0.418585	-0.0550261	-0.0236967	0.0120835	0.0385783	5.87665e-06	0.539051	0.0014738
genus Romboutsia id.11347	ebi-a-GCST90017047	rs61841503	10	G	A	0.0154187	0.092888	-0.150797	0.0171454	0.154224	3.99595e-08	0.328184	0.000261968
genus Romboutsia id.11347	ebi-a-GCST90017047	rs62504452	7	A	G	0.177208	-0.0710048	0.101889	0.0156654	0.0520958	4.65833e-06	0.0504894	0.00147021
genus Romboutsia id.11347	ebi-a-GCST90017047	rs7109293	11	A	G	0.242926	0.0919112	-4.40988e-05	0.0205738	0.0453328	6.98361e-06	0.999224	0.00310727
genus Romboutsia id.11347	ebi-a-GCST90017047	rs75200530	8	T	G	0.0469014	-0.190644	0.0642947	0.0421065	0.0927123	5.06559e-06	0.488005	0.00324938
genus Romboutsia id.11347	ebi-a-GCST90017047	rs9389266	6	T	G	0.255359	0.0722815	-0.00882581	0.0162353	0.0436674	9.38469e-06	0.839827	0.00198693
genus Romboutsia id.11347	ebi-a-GCST90017047	rs9567264	13	C	T	0.618574	0.0580018	0.0310388	0.0127495	0.0403561	5.75692e-06	0.441821	0.0015875
genus Butyricimonas id.945	ebi-a-GCST90016974	rs11228830	11	A	G	0.295205	0.135265	0.0830141	0.0298411	0.0415848	6.55164e-06	0.045905	0.00761355
genus Butyricimonas id.945	ebi-a-GCST90016974	rs113054641	21	G	A	0.0796948	-0.144881	-0.0417601	0.0274574	0.0715524	1.73696e-07	0.55947	0.00307904
genus Butyricimonas id.945	ebi-a-GCST90016974	rs12304031	12	G	A	0.136163	-0.0862781	-0.0824202	0.0196846	0.0568914	6.7007e-06	0.147413	0.00175114
genus Butyricimonas id.945	ebi-a-GCST90016974	rs12458763	18	A	C	0.048596	0.122037	-0.0146521	0.0269587	0.0884035	6.36649e-06	0.868361	0.00137714
genus Butyricimonas id.945	ebi-a-GCST90016974	rs1862649	16	G	A	0.363266	0.113124	-0.0604085	0.0248176	0.0440187	4.76255e-06	0.169958	0.00592001
genus Butyricimonas id.945	ebi-a-GCST90016974	rs2114713	15	G	T	0.827437	0.062721	0.00212671	0.0138998	0.0505253	6.87717e-06	0.966425	0.00112341
genus Butyricimonas id.945	ebi-a-GCST90016974	rs2642760	5	G	C	0.19347	0.0713357	0.0453813	0.0145396	0.049244	8.58084e-07	0.356758	0.0015881
genus Butyricimonas id.945	ebi-a-GCST90016974	rs270727	1	G	C	0.206999	-0.0694173	0.0124179	0.0150795	0.0514147	5.38158e-06	0.809149	0.001582
genus Butyricimonas id.945	ebi-a-GCST90016974	rs326049	5	C	G	0.226565	0.0759694	-0.00752726	0.0167617	0.0479608	8.18653e-06	0.875287	0.00202267
genus Butyricimonas id.945	ebi-a-GCST90016974	rs62130338	19	A	G	0.230806	0.0732608	-0.0265569	0.0158324	0.0473215	3.89807e-06	0.57466	0.00190571
genus Butyricimonas id.945	ebi-a-GCST90016974	rs7083431	10	A	C	0.104175	0.0703539	0.0373554	0.0144439	0.0621785	8.85462e-07	0.547989	0.000923832
genus Butyricimonas id.945	ebi-a-GCST90016974	rs72814525	10	A	G	0.107713	0.0664154	0.0501137	0.0149766	0.0616212	8.24594e-06	0.416072	0.000847891
genus Butyricimonas id.945	ebi-a-GCST90016974	rs782080	3	A	T	0.391604	-0.0653488	-0.0418957	0.0137974	0.0397338	2.23398e-06	0.291696	0.00203488
genus Butyricimonas id.945	ebi-a-GCST90016974	rs9657374	8	C	T	0.372815	0.0680719	0.00420281	0.0148172	0.0398271	4.5036e-06	0.915958	0.00216698
family Desulfovibrionaceae id.3169	ebi-a-GCST90016935	rs112381107	9	C	T	0.0605632	0.211435	-0.0364365	0.0456962	0.0793309	2.81877e-06	0.64602	0.00508698
family Desulfovibrionaceae id.3169	ebi-a-GCST90016935	rs11599763	10	C	T	0.258255	0.0555931	0.0816721	0.0117493	0.0487197	2.49701e-06	0.0936656	0.00118406
family Desulfovibrionaceae id.3169	ebi-a-GCST90016935	rs16851319	1	G	C	0.248239	-0.0732697	0.0431919	0.0150964	0.0486195	2.39651e-06	0.374344	0.00200368
family Desulfovibrionaceae id.3169	ebi-a-GCST90016935	rs17791387	9	A	G	0.114561	-0.0729251	0.0503869	0.0154381	0.0596888	2.09677e-06	0.39858	0.0010789
family Desulfovibrionaceae id.3169	ebi-a-GCST90016935	rs2692012	1	G	A	0.768075	-0.114231	-0.0323092	0.0253568	0.0517228	1.5639e-06	0.532193	0.00464889
family Desulfovibrionaceae id.3169	ebi-a-GCST90016935	rs2838334	21	G	A	0.238883	0.0571419	0.0546795	0.012423	0.0469442	3.82375e-06	0.244109	0.00118734
family Desulfovibrionaceae id.3169	ebi-a-GCST90016935	rs3935584	2	C	T	0.943876	-0.0525838	-0.0861573	0.0115757	0.0824074	6.78141e-06	0.29579	0.000292953
family Desulfovibrionaceae id.3169	ebi-a-GCST90016935	rs4506934	17	C	T	0.140485	-0.0943381	-0.0927265	0.020138	0.0570331	3.16046e-06	0.103984	0.00214925
family Desulfovibrionaceae id.3169	ebi-a-GCST90016935	rs6058181	20	C	T	0.0480526	0.0834742	0.0362792	0.0166111	0.0884043	2.69911e-07	0.681528	0.000637477
family Desulfovibrionaceae id.3169	ebi-a-GCST90016935	rs7164160	15	A	T	0.211108	-0.0574455	0.0317118	0.0129468	0.0465286	7.34345e-06	0.495521	0.00109917
family Desulfovibrionaceae id.3169	ebi-a-GCST90016935	rs72647048	8	T	C	0.122863	-0.0770089	0.0438809	0.017089	0.0574991	9.60882e-06	0.445369	0.0012782
family Desulfovibrionaceae id.3169	ebi-a-GCST90016935	rs9928243	16	C	A	0.337163	-0.0541732	-0.0316208	0.0117819	0.0402894	4.48477e-06	0.432546	0.00131173
order Desulfovibrionales id.3156	ebi-a-GCST90017097	rs112381107	9	C	T	0.0605632	0.21009	-0.0364365	0.0456974	0.0793309	3.21655e-06	0.64602	0.00502247
order Desulfovibrionales id.3156	ebi-a-GCST90017097	rs11599763	10	C	T	0.258255	0.0554862	0.0816721	0.0117486	0.0487197	2.60699e-06	0.0936656	0.00117951
order Desulfovibrionales id.3156	ebi-a-GCST90017097	rs16851319	1	G	C	0.248239	-0.0729137	0.0431919	0.0150954	0.0486195	2.7029e-06	0.374344	0.00198426
order Desulfovibrionales id.3156	ebi-a-GCST90017097	rs17791387	9	A	G	0.114561	-0.0727501	0.0503869	0.0154369	0.0596888	2.25294e-06	0.39858	0.00107372
order Desulfovibrionales id.3156	ebi-a-GCST90017097	rs186073	3	T	C	0.34479	0.0529219	-0.0620309	0.0118542	0.0408218	8.7444e-06	0.128624	0.00126542
order Desulfovibrionales id.3156	ebi-a-GCST90017097	rs2692012	1	G	A	0.768075	-0.112244	-0.0323092	0.0253553	0.0517228	2.27023e-06	0.532193	0.00448856
order Desulfovibrionales id.3156	ebi-a-GCST90017097	rs2838334	21	G	A	0.238883	0.0569024	0.0546795	0.0124223	0.0469442	4.16793e-06	0.244109	0.00117741
order Desulfovibrionales id.3156	ebi-a-GCST90017097	rs3935584	2	C	T	0.943876	-0.0524466	-0.0861573	0.0115749	0.0824074	7.19747e-06	0.29579	0.000291426
order Desulfovibrionales id.3156	ebi-a-GCST90017097	rs4506934	17	C	T	0.140485	-0.0953383	-0.0927265	0.0201367	0.0570331	2.42996e-06	0.103984	0.00219507
order Desulfovibrionales id.3156	ebi-a-GCST90017097	rs6058181	20	C	T	0.0480526	0.0836765	0.0362792	0.0166098	0.0884043	2.52773e-07	0.681528	0.00064057
order Desulfovibrionales id.3156	ebi-a-GCST90017097	rs62020470	15	A	G	0.211142	-0.0573633	0.0314688	0.0129462	0.0465486	7.50983e-06	0.499014	0.00109615
order Desulfovibrionales id.3156	ebi-a-GCST90017097	rs72647048	8	T	C	0.122863	-0.0772459	0.0438809	0.0170876	0.0574991	9.00285e-06	0.445369	0.00128608
order Desulfovibrionales id.3156	ebi-a-GCST90017097	rs9928243	16	C	A	0.337163	-0.0544713	-0.0316208	0.0117811	0.0402894	3.96634e-06	0.432546	0.00132621
family Oxalobacteraceae id.2966	ebi-a-GCST90016943	rs11246212	11	C	T	0.806586	-0.13607	-0.122891	0.0291797	0.0488626	4.50837e-06	0.0119023	0.00577688
family Oxalobacteraceae id.2966	ebi-a-GCST90016943	rs12509763	4	C	G	0.0075	-0.16332	-0.128232	0.0360823	0.226414	8.04841e-06	0.571148	0.000397101
family Oxalobacteraceae id.2966	ebi-a-GCST90016943	rs1569853	6	T	C	0.0062129	-0.140043	0.0612248	0.0281704	0.243376	7.45178e-07	0.801378	0.000242181
family Oxalobacteraceae id.2966	ebi-a-GCST90016943	rs36057338	4	G	T	0.0625264	0.181604	-0.124168	0.0398742	0.0850116	6.25792e-06	0.144126	0.00386637
family Oxalobacteraceae id.2966	ebi-a-GCST90016943	rs4428215	3	G	A	0.33378	0.12561	-0.0829349	0.0230053	0.0414079	4.87933e-08	0.0451908	0.00701708
family Oxalobacteraceae id.2966	ebi-a-GCST90016943	rs561239	12	A	G	0.0620694	0.105525	-0.0160809	0.0236769	0.0812918	7.19383e-06	0.843188	0.00129655
family Oxalobacteraceae id.2966	ebi-a-GCST90016943	rs736744	9	T	C	0.215661	-0.105642	-0.0071603	0.0200648	0.0467199	1.49417e-07	0.878193	0.00377554
family Oxalobacteraceae id.2966	ebi-a-GCST90016943	rs7993559	13	A	C	0.449626	-0.0921059	0.0377967	0.0201114	0.0406945	5.03733e-06	0.352997	0.00419869
unknown family id.1000006161	ebi-a-GCST90016955	rs11251024	10	G	A	0.121705	0.104201	0.0124096	0.0206737	0.0579622	6.62796e-07	0.83047	0.00232125
unknown family id.1000006161	ebi-a-GCST90016955	rs11606187	11	A	G	0.156009	-0.154539	-0.0237941	0.0326288	0.053478	3.30583e-06	0.656369	0.00628917
unknown family id.1000006161	ebi-a-GCST90016955	rs13219468	6	G	C	0.635798	0.115344	-0.011995	0.0236958	0.0398613	1.40637e-06	0.763477	0.00616143
unknown family id.1000006161	ebi-a-GCST90016955	rs13385922	2	T	C	0.703326	0.0929494	0.046729	0.0201348	0.0427503	3.96826e-06	0.274363	0.00360545
unknown family id.1000006161	ebi-a-GCST90016955	rs166849	2	A	G	0.565466	-0.0911053	-0.018234	0.0202239	0.038237	7.73891e-06	0.633455	0.00407894
unknown family id.1000006161	ebi-a-GCST90016955	rs2172426	8	T	C	0.607673	0.10212	-0.0422698	0.0198947	0.0401174	3.17424e-07	0.292042	0.00497244
unknown family id.1000006161	ebi-a-GCST90016955	rs267959	5	G	A	0.487877	-0.0988612	0.0525353	0.0209676	0.0380537	2.61993e-06	0.167416	0.0048839
unknown family id.1000006161	ebi-a-GCST90016955	rs4383094	15	C	T	0.42463	-0.149188	0.0690992	0.0320662	0.0385167	4.28134e-06	0.0728132	0.0108757
unknown family id.1000006161	ebi-a-GCST90016955	rs55921101	10	A	T	0.205465	-0.109245	-0.0733642	0.0236201	0.0476664	4.32136e-06	0.123775	0.00389658
unknown family id.1000006161	ebi-a-GCST90016955	rs60583455	7	T	C	0.441312	0.108934	-0.0158019	0.021177	0.0448486	2.59579e-07	0.724584	0.00585156
unknown family id.1000006161	ebi-a-GCST90016955	rs60775321	15	T	C	0.239419	-0.0962425	0.00810563	0.0213842	0.0447667	7.10461e-06	0.856317	0.0033734
unknown family id.1000006161	ebi-a-GCST90016955	rs72671304	14	T	C	0.00392541	0.172322	-0.32788	0.0370028	0.312944	3.79577e-06	0.294764	0.000232214
unknown family id.1000006161	ebi-a-GCST90016955	rs7911787	10	G	T	0.239201	-0.223071	0.0210735	0.0470232	0.0462088	3.38821e-06	0.648354	0.0181113
unknown family id.1000006161	ebi-a-GCST90016955	rs8126061	20	T	C	0.0310007	-0.159135	-0.0107871	0.0351904	0.127473	7.36326e-06	0.932561	0.00152145
unknown family id.1000006161	ebi-a-GCST90016955	rs9542068	13	T	C	0.285835	0.0990709	-0.0826873	0.0218149	0.042068	6.52334e-06	0.0493492	0.00400716
order NB1n id.3953	ebi-a-GCST90017104	rs11251024	10	G	A	0.121705	0.104201	0.0124096	0.0206737	0.0579622	6.62796e-07	0.83047	0.00232125
order NB1n id.3953	ebi-a-GCST90017104	rs11606187	11	A	G	0.156009	-0.154539	-0.0237941	0.0326288	0.053478	3.30583e-06	0.656369	0.00628917
order NB1n id.3953	ebi-a-GCST90017104	rs13219468	6	G	C	0.635798	0.115344	-0.011995	0.0236958	0.0398613	1.40637e-06	0.763477	0.00616143
order NB1n id.3953	ebi-a-GCST90017104	rs13385922	2	T	C	0.703326	0.0929494	0.046729	0.0201348	0.0427503	3.96826e-06	0.274363	0.00360545
order NB1n id.3953	ebi-a-GCST90017104	rs166849	2	A	G	0.565466	-0.0911053	-0.018234	0.0202239	0.038237	7.73891e-06	0.633455	0.00407894
order NB1n id.3953	ebi-a-GCST90017104	rs2172426	8	T	C	0.607673	0.10212	-0.0422698	0.0198947	0.0401174	3.17424e-07	0.292042	0.00497244
order NB1n id.3953	ebi-a-GCST90017104	rs267959	5	G	A	0.487877	-0.0988612	0.0525353	0.0209676	0.0380537	2.61993e-06	0.167416	0.0048839
order NB1n id.3953	ebi-a-GCST90017104	rs4383094	15	C	T	0.42463	-0.149188	0.0690992	0.0320662	0.0385167	4.28134e-06	0.0728132	0.0108757
order NB1n id.3953	ebi-a-GCST90017104	rs55921101	10	A	T	0.205465	-0.109245	-0.0733642	0.0236201	0.0476664	4.32136e-06	0.123775	0.00389658
order NB1n id.3953	ebi-a-GCST90017104	rs60583455	7	T	C	0.441312	0.108934	-0.0158019	0.021177	0.0448486	2.59579e-07	0.724584	0.00585156
order NB1n id.3953	ebi-a-GCST90017104	rs60775321	15	T	C	0.239419	-0.0962425	0.00810563	0.0213842	0.0447667	7.10461e-06	0.856317	0.0033734
order NB1n id.3953	ebi-a-GCST90017104	rs72671304	14	T	C	0.00392541	0.172322	-0.32788	0.0370028	0.312944	3.79577e-06	0.294764	0.000232214
order NB1n id.3953	ebi-a-GCST90017104	rs7911787	10	G	T	0.239201	-0.223071	0.0210735	0.0470232	0.0462088	3.38821e-06	0.648354	0.0181113
order NB1n id.3953	ebi-a-GCST90017104	rs8126061	20	T	C	0.0310007	-0.159135	-0.0107871	0.0351904	0.127473	7.36326e-06	0.932561	0.00152145
order NB1n id.3953	ebi-a-GCST90017104	rs9542068	13	T	C	0.285835	0.0990709	-0.0826873	0.0218149	0.042068	6.52334e-06	0.0493492	0.00400716
unknown genus id.1000006162	ebi-a-GCST90017080	rs11251024	10	G	A	0.121705	0.104201	0.0124096	0.0206737	0.0579622	6.62796e-07	0.83047	0.00232125
unknown genus id.1000006162	ebi-a-GCST90017080	rs11606187	11	A	G	0.156009	-0.154539	-0.0237941	0.0326288	0.053478	3.30583e-06	0.656369	0.00628917
unknown genus id.1000006162	ebi-a-GCST90017080	rs13219468	6	G	C	0.635798	0.115344	-0.011995	0.0236958	0.0398613	1.40637e-06	0.763477	0.00616143
unknown genus id.1000006162	ebi-a-GCST90017080	rs13385922	2	T	C	0.703326	0.0929494	0.046729	0.0201348	0.0427503	3.96826e-06	0.274363	0.00360545
unknown genus id.1000006162	ebi-a-GCST90017080	rs166849	2	A	G	0.565466	-0.0911053	-0.018234	0.0202239	0.038237	7.73891e-06	0.633455	0.00407894
unknown genus id.1000006162	ebi-a-GCST90017080	rs2172426	8	T	C	0.607673	0.10212	-0.0422698	0.0198947	0.0401174	3.17424e-07	0.292042	0.00497244
unknown genus id.1000006162	ebi-a-GCST90017080	rs267959	5	G	A	0.487877	-0.0988612	0.0525353	0.0209676	0.0380537	2.61993e-06	0.167416	0.0048839
unknown genus id.1000006162	ebi-a-GCST90017080	rs4383094	15	C	T	0.42463	-0.149188	0.0690992	0.0320662	0.0385167	4.28134e-06	0.0728132	0.0108757
unknown genus id.1000006162	ebi-a-GCST90017080	rs55921101	10	A	T	0.205465	-0.109245	-0.0733642	0.0236201	0.0476664	4.32136e-06	0.123775	0.00389658
unknown genus id.1000006162	ebi-a-GCST90017080	rs60583455	7	T	C	0.441312	0.108934	-0.0158019	0.021177	0.0448486	2.59579e-07	0.724584	0.00585156
unknown genus id.1000006162	ebi-a-GCST90017080	rs60775321	15	T	C	0.239419	-0.0962425	0.00810563	0.0213842	0.0447667	7.10461e-06	0.856317	0.0033734
unknown genus id.1000006162	ebi-a-GCST90017080	rs72671304	14	T	C	0.00392541	0.172322	-0.32788	0.0370028	0.312944	3.79577e-06	0.294764	0.000232214
unknown genus id.1000006162	ebi-a-GCST90017080	rs7911787	10	G	T	0.239201	-0.223071	0.0210735	0.0470232	0.0462088	3.38821e-06	0.648354	0.0181113
unknown genus id.1000006162	ebi-a-GCST90017080	rs8126061	20	T	C	0.0310007	-0.159135	-0.0107871	0.0351904	0.127473	7.36326e-06	0.932561	0.00152145
unknown genus id.1000006162	ebi-a-GCST90017080	rs9542068	13	T	C	0.285835	0.0990709	-0.0826873	0.0218149	0.042068	6.52334e-06	0.0493492	0.00400716
phylum Verrucomicrobia id.3982	ebi-a-GCST90017118	rs11252894	10	A	C	0.172805	0.0784055	0.106259	0.0162769	0.0511839	1.10555e-06	0.0378905	0.00175747
phylum Verrucomicrobia id.3982	ebi-a-GCST90017118	rs11729256	4	T	C	0.438822	0.0696984	-0.0532337	0.0146953	0.0397655	2.23404e-06	0.180671	0.00239257
phylum Verrucomicrobia id.3982	ebi-a-GCST90017118	rs12512971	4	A	C	0.503412	0.171057	-0.0215561	0.0398053	0.0382993	9.81386e-06	0.573548	0.0146296
phylum Verrucomicrobia id.3982	ebi-a-GCST90017118	rs12908520	15	G	A	0.414895	0.0594916	-0.0148592	0.012823	0.0389958	3.40447e-06	0.703168	0.00171836
phylum Verrucomicrobia id.3982	ebi-a-GCST90017118	rs2602429	16	T	C	0.482668	-0.0764148	-0.0334969	0.0153487	0.0391594	8.71044e-07	0.39233	0.0029161
phylum Verrucomicrobia id.3982	ebi-a-GCST90017118	rs3995795	10	C	T	0.240353	0.0610914	0.0549138	0.0138592	0.0476479	9.7221e-06	0.24912	0.00136286
phylum Verrucomicrobia id.3982	ebi-a-GCST90017118	rs45598138	1	C	A	0.0207595	-0.143901	-0.0749083	0.03054	0.154977	2.19129e-06	0.628846	0.000841907
phylum Verrucomicrobia id.3982	ebi-a-GCST90017118	rs61779207	1	G	A	0.0669009	-0.0755253	-0.117484	0.0164385	0.0764763	5.27971e-06	0.124487	0.000712155
phylum Verrucomicrobia id.3982	ebi-a-GCST90017118	rs9349825	6	A	G	0.257748	-0.0660243	0.0272948	0.0143911	0.0441039	6.2748e-06	0.535999	0.00166795
genus Eubacterium brachy group id.11296	ebi-a-GCST90016996	rs112617308	10	T	C	0.0658212	-0.170873	0.0776473	0.0362844	0.0768878	2.38035e-06	0.312554	0.00359065
genus Eubacterium brachy group id.11296	ebi-a-GCST90016996	rs12151423	2	G	A	0.312792	-0.101329	0.0415689	0.0227324	0.0435982	9.27043e-06	0.34036	0.00441409
genus Eubacterium brachy group id.11296	ebi-a-GCST90016996	rs13139592	4	T	C	0.153263	-0.145997	0.047883	0.0327192	0.0576569	7.96746e-06	0.406266	0.00553227
genus Eubacterium brachy group id.11296	ebi-a-GCST90016996	rs1384962	14	G	A	0.855273	-0.120888	-0.0504085	0.0266264	0.0563323	6.99294e-06	0.370872	0.00361785
genus Eubacterium brachy group id.11296	ebi-a-GCST90016996	rs2913110	10	T	C	0.941688	-0.105143	0.031892	0.022942	0.0805378	4.55806e-06	0.692113	0.0012141
genus Eubacterium brachy group id.11296	ebi-a-GCST90016996	rs4862235	4	A	G	0.437076	-0.104806	0.0353826	0.0225751	0.0383686	3.73147e-06	0.356436	0.00540517
genus Eubacterium brachy group id.11296	ebi-a-GCST90016996	rs6591893	11	A	G	0.603683	-0.108225	0.00406976	0.0240319	0.0389539	7.34345e-06	0.916791	0.0056045
genus Eubacterium brachy group id.11296	ebi-a-GCST90016996	rs720439	22	G	A	0.835711	0.111927	0.00639192	0.0251252	0.0511406	7.0283e-06	0.900534	0.00344005
genus Clostridium sensustricto1 id.1873	ebi-a-GCST90016980	rs11264403	1	G	A	0.626944	-0.139061	-0.103429	0.0334454	0.0463067	7.7555e-06	0.0255117	0.00904573
genus Clostridium sensustricto1 id.1873	ebi-a-GCST90016980	rs11586026	1	A	T	0.0435519	0.110967	-0.0690353	0.0250498	0.0929485	8.84993e-06	0.457647	0.00102586
genus Clostridium sensustricto1 id.1873	ebi-a-GCST90016980	rs12341505	9	G	A	0.0613291	0.0810718	-0.0129132	0.0180121	0.0801996	4.8217e-06	0.872083	0.000756745
genus Clostridium sensustricto1 id.1873	ebi-a-GCST90016980	rs12490337	3	C	G	0.44766	-0.0616879	0.0214101	0.0137581	0.0383688	7.49463e-06	0.57684	0.00188185
genus Clostridium sensustricto1 id.1873	ebi-a-GCST90016980	rs2817172	1	C	T	0.513798	0.058139	0.0157969	0.0124492	0.0394323	2.76656e-06	0.688708	0.00168878
genus Clostridium sensustricto1 id.1873	ebi-a-GCST90016980	rs550843	6	T	C	0.270744	-0.0783246	0.0231613	0.0169209	0.0455146	2.05069e-06	0.610839	0.00242251
genus Escherichia Shigella id.3504	ebi-a-GCST90016995	rs112767262	16	T	C	0.122866	0.0732963	-0.0072659	0.0163589	0.0610236	8.20635e-06	0.905222	0.00115796
genus Escherichia Shigella id.3504	ebi-a-GCST90016995	rs1154904	11	G	A	0.73096	0.0613376	-0.0526605	0.0130644	0.0427816	3.03753e-06	0.218355	0.00147977
genus Escherichia Shigella id.3504	ebi-a-GCST90016995	rs11706043	3	T	A	0.722808	0.075657	0.0551861	0.0164155	0.0484164	5.87273e-06	0.254361	0.00229367
genus Escherichia Shigella id.3504	ebi-a-GCST90016995	rs118526	5	A	C	0.983406	0.0594401	-0.0265359	0.013598	0.150685	7.99558e-06	0.860214	0.000115312
genus Escherichia Shigella id.3504	ebi-a-GCST90016995	rs2798105	1	A	G	0.0276802	-0.100851	-0.110224	0.0222045	0.115815	8.24499e-06	0.341236	0.000547481
genus Escherichia Shigella id.3504	ebi-a-GCST90016995	rs35555519	16	C	G	0.220577	0.101976	0.0359394	0.0222883	0.0458602	4.92334e-06	0.433232	0.00357569
genus Escherichia Shigella id.3504	ebi-a-GCST90016995	rs4731451	7	G	A	0.263149	-0.0609885	0.0747348	0.0135157	0.0434452	7.47309e-06	0.0853945	0.00144247
genus Escherichia Shigella id.3504	ebi-a-GCST90016995	rs592299	9	T	C	0.558892	-0.0592004	-0.0705349	0.0129486	0.0401308	4.76925e-06	0.0788116	0.00172803
genus Escherichia Shigella id.3504	ebi-a-GCST90016995	rs7502686	17	G	C	0.0305254	-0.136384	0.0605403	0.0302576	0.112203	5.90391e-06	0.589502	0.00110092
genus Defluviitaleaceae UCG011 id.11287	ebi-a-GCST90016986	rs112893842	9	T	C	0.265173	0.11381	0.0219436	0.0232806	0.0446461	1.44534e-06	0.623072	0.00504784
genus Defluviitaleaceae UCG011 id.11287	ebi-a-GCST90016986	rs1582238	1	C	T	0.150592	-0.0805036	0.0277044	0.0167257	0.0537084	1.56776e-06	0.605973	0.00165798
genus Defluviitaleaceae UCG011 id.11287	ebi-a-GCST90016986	rs2892880	4	G	A	0.224671	0.0817755	-0.0164973	0.0181686	0.0458132	6.82889e-06	0.718773	0.00232975
genus Defluviitaleaceae UCG011 id.11287	ebi-a-GCST90016986	rs4344384	10	T	G	0.409084	-0.0715978	-0.0180296	0.0156309	0.0394424	4.83237e-06	0.647591	0.00247838
genus Defluviitaleaceae UCG011 id.11287	ebi-a-GCST90016986	rs9608282	22	T	G	0.0698395	0.142939	-0.166314	0.0299793	0.0865422	2.52046e-06	0.0546349	0.00265455
family Defluviitaleaceae id.1924	ebi-a-GCST90016934	rs112893842	9	T	C	0.265173	0.110761	0.0219436	0.0232545	0.0446461	2.7503e-06	0.623072	0.00478099
family Defluviitaleaceae id.1924	ebi-a-GCST90016934	rs1582238	1	C	T	0.150592	-0.0801923	0.0277044	0.0167061	0.0537084	1.692e-06	0.605973	0.00164518
family Defluviitaleaceae id.1924	ebi-a-GCST90016934	rs17051335	4	C	T	0.00335143	-0.134314	0.346838	0.0292201	0.311916	4.58121e-06	0.266155	0.000120516
family Defluviitaleaceae id.1924	ebi-a-GCST90016934	rs1908593	18	T	C	0.576795	0.070223	0.024628	0.0156601	0.0397916	7.85905e-06	0.535966	0.00240747
family Defluviitaleaceae id.1924	ebi-a-GCST90016934	rs4344384	10	T	G	0.409084	-0.0708803	-0.0180296	0.0156121	0.0394424	5.86017e-06	0.647591	0.00242895
family Defluviitaleaceae id.1924	ebi-a-GCST90016934	rs540220	9	C	T	0.940587	0.123954	0.0232693	0.0289814	0.0836843	9.48135e-06	0.780966	0.00171724
family Defluviitaleaceae id.1924	ebi-a-GCST90016934	rs9608282	22	T	G	0.0698395	0.139014	-0.166314	0.0299429	0.0865422	4.60829e-06	0.0546349	0.00251077
genus Ruminococcaceae UCG009 id.11366	ebi-a-GCST90017057	rs113006825	6	T	C	0.119356	-0.0928893	-0.0278782	0.0208035	0.0624177	7.97701e-06	0.655135	0.00181387
genus Ruminococcaceae UCG009 id.11366	ebi-a-GCST90017057	rs12508214	4	C	T	0.482628	-0.0774649	-0.0604928	0.0168937	0.0379909	4.75488e-06	0.111318	0.00299678
genus Ruminococcaceae UCG009 id.11366	ebi-a-GCST90017057	rs1550196	17	A	G	0.521213	-0.130842	0.0246664	0.0262478	0.0414872	1.13287e-06	0.552141	0.00854441
genus Ruminococcaceae UCG009 id.11366	ebi-a-GCST90017057	rs2058609	12	G	A	0.786952	-0.0816464	0.0054336	0.017472	0.0472885	3.12486e-06	0.908522	0.00223527
genus Ruminococcaceae UCG009 id.11366	ebi-a-GCST90017057	rs2192926	2	A	G	0.272147	-0.089048	0.0421386	0.0192989	0.0427956	4.87742e-06	0.324796	0.00314142
genus Ruminococcaceae UCG009 id.11366	ebi-a-GCST90017057	rs4079028	1	C	T	0.142952	0.0915623	-0.0636562	0.019936	0.0542918	3.28246e-06	0.241004	0.00205428
genus Ruminococcaceae UCG009 id.11366	ebi-a-GCST90017057	rs4708333	6	T	G	0.294882	-0.084033	-0.0109218	0.0174757	0.0424853	1.56246e-06	0.797123	0.00293657
genus Ruminococcaceae UCG009 id.11366	ebi-a-GCST90017057	rs61779334	1	G	C	0.00168078	-0.138137	0.223726	0.0292072	0.510589	1.94241e-06	0.661263	6.40369e-05
genus Ruminococcaceae UCG009 id.11366	ebi-a-GCST90017057	rs6952765	7	G	A	0.110306	0.0732099	0.00504806	0.0166777	0.0610508	8.13055e-06	0.934101	0.00105198
genus Ruminococcaceae UCG009 id.11366	ebi-a-GCST90017057	rs78410648	19	A	G	0.238498	0.120989	-0.0144522	0.0277317	0.0449526	9.67208e-06	0.747832	0.00531713
genus Ruminococcaceae UCG009 id.11366	ebi-a-GCST90017057	rs9558661	13	T	C	0.368344	-0.0897823	0.0847303	0.0200739	0.0393343	7.00842e-06	0.0312313	0.00375099
genus Ruminiclostridium9 id.11357	ebi-a-GCST90017051	rs113048721	9	C	G	0.084303	0.0600735	0.11678	0.0132737	0.0715527	4.10355e-06	0.102661	0.000557174
genus Ruminiclostridium9 id.11357	ebi-a-GCST90017051	rs115044523	7	G	A	0.0836846	-0.0980026	-0.08228	0.0202616	0.0693863	2.37203e-06	0.235692	0.00147298
genus Ruminiclostridium9 id.11357	ebi-a-GCST90017051	rs12040548	1	G	T	0.471368	0.0570422	-0.0550677	0.0122359	0.0381135	3.14869e-06	0.148505	0.00162157
genus Ruminiclostridium9 id.11357	ebi-a-GCST90017051	rs12419854	11	T	A	0.0234602	-0.0727975	-0.201417	0.0155594	0.133899	3.17995e-06	0.13252	0.00024282
genus Ruminiclostridium9 id.11357	ebi-a-GCST90017051	rs13033315	2	T	A	0.277639	0.0511195	0.0845348	0.0111418	0.0426674	5.68054e-06	0.0475631	0.00104819
genus Ruminiclostridium9 id.11357	ebi-a-GCST90017051	rs57665991	3	C	G	0.227292	-0.0641507	0.0726723	0.0123339	0.0452603	2.07272e-07	0.108351	0.00144555
genus Ruminiclostridium9 id.11357	ebi-a-GCST90017051	rs6082461	20	C	A	0.724516	-0.0586425	-0.00833659	0.0131004	0.0424457	4.86598e-06	0.844292	0.00137277
genus Ruminiclostridium9 id.11357	ebi-a-GCST90017051	rs7137760	12	C	T	0.189668	0.050797	-0.0410386	0.0112182	0.0486321	7.06903e-06	0.398748	0.000793164
genus Ruminiclostridium9 id.11357	ebi-a-GCST90017051	rs74303178	8	T	C	0.441644	0.0532742	-0.0687978	0.0119274	0.0386199	7.91571e-06	0.0748462	0.00139974
genus Ruminiclostridium9 id.11357	ebi-a-GCST90017051	rs79082720	7	C	G	0.0965682	0.0928576	-0.030104	0.0204871	0.0677602	6.46934e-06	0.656845	0.00150451
genus Ruminiclostridium9 id.11357	ebi-a-GCST90017051	rs918449	19	G	A	0.479969	0.0950908	0.0347856	0.0197177	0.0379846	2.55994e-06	0.359781	0.00451387
genus Ruminiclostridium9 id.11357	ebi-a-GCST90017051	rs9522712	13	T	C	0.162284	0.0699728	0.101115	0.0154939	0.0515166	4.65961e-06	0.0496741	0.00133125
genus Sellimonas id.14369	ebi-a-GCST90017067	rs113379006	3	T	C	0.110695	-0.162759	0.0423499	0.0357025	0.0606625	7.20775e-06	0.4851	0.00521553
genus Sellimonas id.14369	ebi-a-GCST90017067	rs2016057	15	C	A	0.999873	0.125878	1.01364	0.0256153	1.45334	1.02698e-06	0.485518	4.02419e-06
genus Sellimonas id.14369	ebi-a-GCST90017067	rs2371572	2	A	C	0.800448	0.127349	-0.026033	0.0250862	0.0476551	4.46355e-07	0.584875	0.00518096
genus Sellimonas id.14369	ebi-a-GCST90017067	rs41816	7	A	G	0.205522	0.132201	0.0215315	0.0291087	0.0501712	8.39363e-06	0.667806	0.00570742
genus Sellimonas id.14369	ebi-a-GCST90017067	rs4600608	2	G	A	0.629295	0.137152	-0.0537547	0.0301702	0.0447732	4.94846e-06	0.229907	0.00877641
genus Sellimonas id.14369	ebi-a-GCST90017067	rs56203279	7	T	C	0.287556	-0.124045	0.0327825	0.0269115	0.0422055	3.71997e-06	0.437315	0.00630466
genus Sellimonas id.14369	ebi-a-GCST90017067	rs72553859	1	G	C	0.199211	-0.150458	-0.00163387	0.0332626	0.0481408	5.37688e-06	0.972926	0.00722257
order Selenomonadales id.2165	ebi-a-GCST90017107	rs1135612	7	G	A	0.450919	0.0529785	0.0199341	0.0119177	0.0381501	9.26296e-06	0.601309	0.00138984
order Selenomonadales id.2165	ebi-a-GCST90017107	rs13086907	3	G	A	0.160856	0.0625312	0.128481	0.0131735	0.0523774	1.95488e-06	0.0141677	0.00105559
order Selenomonadales id.2165	ebi-a-GCST90017107	rs1447205	8	C	G	0.805311	0.0502053	0.00719873	0.0108382	0.0496202	2.93326e-06	0.88465	0.000790377
order Selenomonadales id.2165	ebi-a-GCST90017107	rs1643968	5	T	C	0.545628	-0.0565284	-0.0648145	0.0112298	0.0386513	4.14601e-07	0.0935621	0.00158442
order Selenomonadales id.2165	ebi-a-GCST90017107	rs1649999	10	A	G	0.168405	0.0748989	-0.0385749	0.0166458	0.0525589	7.58124e-06	0.462987	0.00157126
order Selenomonadales id.2165	ebi-a-GCST90017107	rs2834062	21	A	G	0.231591	0.0489057	-0.0650324	0.0108842	0.0476057	8.43918e-06	0.171919	0.000851262
order Selenomonadales id.2165	ebi-a-GCST90017107	rs4463806	10	C	T	0.752932	0.0543966	-0.00896735	0.0129365	0.0476144	7.80657e-06	0.850616	0.00110089
order Selenomonadales id.2165	ebi-a-GCST90017107	rs4722181	7	T	G	0.173121	0.0501306	-0.000182368	0.0105798	0.0504923	2.00111e-06	0.997118	0.000719495
order Selenomonadales id.2165	ebi-a-GCST90017107	rs61249479	9	A	C	0.167216	0.0777075	0.0323005	0.0168628	0.0509527	2.95474e-06	0.526125	0.00168177
order Selenomonadales id.2165	ebi-a-GCST90017107	rs9423647	10	G	A	0.716443	0.047817	-0.02233	0.0105282	0.042612	6.06108e-06	0.600257	0.000929002
class Negativicutes id.2164	ebi-a-GCST90016922	rs1135612	7	G	A	0.450919	0.0529785	0.0199341	0.0119177	0.0381501	9.26296e-06	0.601309	0.00138984
class Negativicutes id.2164	ebi-a-GCST90016922	rs13086907	3	G	A	0.160856	0.0625312	0.128481	0.0131735	0.0523774	1.95488e-06	0.0141677	0.00105559
class Negativicutes id.2164	ebi-a-GCST90016922	rs1447205	8	C	G	0.805311	0.0502053	0.00719873	0.0108382	0.0496202	2.93326e-06	0.88465	0.000790377
class Negativicutes id.2164	ebi-a-GCST90016922	rs1643968	5	T	C	0.545628	-0.0565284	-0.0648145	0.0112298	0.0386513	4.14601e-07	0.0935621	0.00158442
class Negativicutes id.2164	ebi-a-GCST90016922	rs1649999	10	A	G	0.168405	0.0748989	-0.0385749	0.0166458	0.0525589	7.58124e-06	0.462987	0.00157126
class Negativicutes id.2164	ebi-a-GCST90016922	rs2834062	21	A	G	0.231591	0.0489057	-0.0650324	0.0108842	0.0476057	8.43918e-06	0.171919	0.000851262
class Negativicutes id.2164	ebi-a-GCST90016922	rs4463806	10	C	T	0.752932	0.0543966	-0.00896735	0.0129365	0.0476144	7.80657e-06	0.850616	0.00110089
class Negativicutes id.2164	ebi-a-GCST90016922	rs4722181	7	T	G	0.173121	0.0501306	-0.000182368	0.0105798	0.0504923	2.00111e-06	0.997118	0.000719495
class Negativicutes id.2164	ebi-a-GCST90016922	rs61249479	9	A	C	0.167216	0.0777075	0.0323005	0.0168628	0.0509527	2.95474e-06	0.526125	0.00168177
class Negativicutes id.2164	ebi-a-GCST90016922	rs9423647	10	G	A	0.716443	0.047817	-0.02233	0.0105282	0.042612	6.06108e-06	0.600257	0.000929002
genus Sutterella id.2896	ebi-a-GCST90017072	rs1145877	6	G	A	0.726493	0.073548	0.0429135	0.0162413	0.0450493	7.19946e-06	0.340798	0.00214967
genus Sutterella id.2896	ebi-a-GCST90017072	rs13173038	5	A	G	0.216761	-0.0718076	0.00478474	0.0151627	0.0465036	2.72986e-06	0.918051	0.00175084
genus Sutterella id.2896	ebi-a-GCST90017072	rs2050185	6	A	G	0.615452	-0.0575138	-0.0114638	0.0128766	0.0391829	7.96948e-06	0.76985	0.00156574
genus Sutterella id.2896	ebi-a-GCST90017072	rs2321387	13	G	A	0.262342	-0.0592876	-0.0223724	0.0124509	0.0432584	1.86518e-06	0.605029	0.00136044
genus Sutterella id.2896	ebi-a-GCST90017072	rs2613606	7	T	C	0.553478	0.0556794	-0.0396457	0.0124117	0.0382726	7.20228e-06	0.30026	0.00153237
genus Sutterella id.2896	ebi-a-GCST90017072	rs607327	11	T	C	0.781865	-0.0578334	0.00651533	0.0129053	0.0459356	6.63056e-06	0.88721	0.00114089
genus Sutterella id.2896	ebi-a-GCST90017072	rs7499539	16	A	G	0.447787	0.0617478	0.00566178	0.0130998	0.0384627	2.35771e-06	0.882973	0.00188561
genus Sutterella id.2896	ebi-a-GCST90017072	rs7638039	3	T	C	0.20812	0.0645624	-0.109712	0.0143887	0.0490598	8.66403e-06	0.0253326	0.00137392
genus Sutterella id.2896	ebi-a-GCST90017072	rs9350083	6	T	G	0.189588	-0.0593069	-0.0259997	0.0133929	0.0483792	8.22773e-06	0.59098	0.00108083
genus Coprobacter id.949	ebi-a-GCST90016982	rs11532348	12	C	T	0.105875	-0.103931	-0.056925	0.0226826	0.0704216	5.71189e-06	0.418891	0.00204509
genus Coprobacter id.949	ebi-a-GCST90016982	rs12684609	9	T	C	0.317226	0.100827	-0.0174782	0.0220366	0.0445031	6.10183e-06	0.694511	0.00440382
genus Coprobacter id.949	ebi-a-GCST90016982	rs143662916	11	C	T	0.00816275	0.253264	-0.131043	0.0540141	0.211093	3.07249e-06	0.53474	0.00103861
genus Coprobacter id.949	ebi-a-GCST90016982	rs189356	20	G	A	0.15473	0.0781125	-0.0217607	0.0171916	0.0547507	6.26297e-06	0.691035	0.00159603
genus Coprobacter id.949	ebi-a-GCST90016982	rs213863	6	T	C	0.631724	0.0887412	0.0318721	0.0188377	0.0393237	2.34882e-06	0.41765	0.00366422
genus Coprobacter id.949	ebi-a-GCST90016982	rs28402691	4	T	C	0.407876	0.110695	0.0164452	0.0251199	0.0422984	9.55675e-06	0.697431	0.00591871
genus Coprobacter id.949	ebi-a-GCST90016982	rs305411	1	A	G	0.239425	0.129218	-0.0169141	0.0264518	0.0490357	1.00907e-06	0.730145	0.00608118
genus Coprobacter id.949	ebi-a-GCST90016982	rs3828477	3	G	T	0.493886	-0.0912179	-0.0124029	0.019569	0.0381235	2.88975e-06	0.744927	0.00415973
genus Coprobacter id.949	ebi-a-GCST90016982	rs5011652	15	C	G	0.673735	-0.0899597	0.0189767	0.020001	0.0422434	5.51049e-06	0.653272	0.00355783
genus Coprobacter id.949	ebi-a-GCST90016982	rs55672356	4	T	A	0.0551843	-0.193354	-0.0269982	0.0413815	0.0844334	2.73691e-06	0.749152	0.00389851
genus Coprobacter id.949	ebi-a-GCST90016982	rs74919520	2	G	A	0.0951821	0.125703	0.0784058	0.0276296	0.0645693	5.76328e-06	0.224637	0.00272168
genus Bacteroides id.918	ebi-a-GCST90016968	rs11585893	1	A	G	0.350725	-0.0740746	-0.0271659	0.0147633	0.0452797	1.79511e-06	0.548535	0.00249899
genus Bacteroides id.918	ebi-a-GCST90016968	rs1340391	1	T	C	0.09794	-0.0592004	-0.0248319	0.0132244	0.0639029	6.73008e-06	0.697582	0.000619263
genus Bacteroides id.918	ebi-a-GCST90016968	rs17619981	19	T	G	0.0258703	0.0880978	-0.0226347	0.0187002	0.123904	2.68683e-06	0.85505	0.000391182
genus Bacteroides id.918	ebi-a-GCST90016968	rs2366421	3	T	A	0.196364	-0.0528153	-0.0252319	0.0117124	0.0487113	7.64945e-06	0.604468	0.000880381
genus Bacteroides id.918	ebi-a-GCST90016968	rs28757219	6	T	A	0.0366193	0.0818398	-0.530595	0.0170319	0.107469	1.2942e-06	7.92647e-07	0.000472571
genus Bacteroides id.918	ebi-a-GCST90016968	rs66710942	3	T	C	0.276757	-0.0488038	0.025959	0.0107412	0.0434662	5.8626e-06	0.550359	0.000953499
genus Bacteroides id.918	ebi-a-GCST90016968	rs6795673	3	C	T	0.508289	0.0538565	-0.0278111	0.0105251	0.0380862	3.37909e-07	0.465259	0.00144986
genus Bacteroides id.918	ebi-a-GCST90016968	rs9507307	13	C	T	0.212626	0.0604456	-0.0276433	0.0129128	0.0497454	2.12711e-06	0.57842	0.00122337
family Bacteroidaceae id.917	ebi-a-GCST90016927	rs11585893	1	A	G	0.350725	-0.0740746	-0.0271659	0.0147633	0.0452797	1.79511e-06	0.548535	0.00249899
family Bacteroidaceae id.917	ebi-a-GCST90016927	rs1340391	1	T	C	0.09794	-0.0592004	-0.0248319	0.0132244	0.0639029	6.73008e-06	0.697582	0.000619263
family Bacteroidaceae id.917	ebi-a-GCST90016927	rs17619981	19	T	G	0.0258703	0.0880978	-0.0226347	0.0187002	0.123904	2.68683e-06	0.85505	0.000391182
family Bacteroidaceae id.917	ebi-a-GCST90016927	rs2366421	3	T	A	0.196364	-0.0528153	-0.0252319	0.0117124	0.0487113	7.64945e-06	0.604468	0.000880381
family Bacteroidaceae id.917	ebi-a-GCST90016927	rs28757219	6	T	A	0.0366193	0.0818398	-0.530595	0.0170319	0.107469	1.2942e-06	7.92647e-07	0.000472571
family Bacteroidaceae id.917	ebi-a-GCST90016927	rs66710942	3	T	C	0.276757	-0.0488038	0.025959	0.0107412	0.0434662	5.8626e-06	0.550359	0.000953499
family Bacteroidaceae id.917	ebi-a-GCST90016927	rs6795673	3	C	T	0.508289	0.0538565	-0.0278111	0.0105251	0.0380862	3.37909e-07	0.465259	0.00144986
family Bacteroidaceae id.917	ebi-a-GCST90016927	rs9507307	13	C	T	0.212626	0.0604456	-0.0276433	0.0129128	0.0497454	2.12711e-06	0.57842	0.00122337
genus Ruminococcaceae NK4A214 group id.11358	ebi-a-GCST90017052	rs11586410	1	G	A	0.343522	-0.0863422	-0.0243438	0.0169937	0.0441435	3.66277e-07	0.581312	0.00336241
genus Ruminococcaceae NK4A214 group id.11358	ebi-a-GCST90017052	rs12642039	4	C	T	0.566204	0.0553003	-0.0297246	0.0119397	0.0388113	3.43005e-06	0.443751	0.00150225
genus Ruminococcaceae NK4A214 group id.11358	ebi-a-GCST90017052	rs12731	2	A	G	0.611869	-0.0527684	0.00275693	0.0115053	0.0391051	4.87237e-06	0.943795	0.00132256
genus Ruminococcaceae NK4A214 group id.11358	ebi-a-GCST90017052	rs13087692	3	G	T	0.914333	-0.0574623	-0.0783466	0.012594	0.071407	8.69221e-06	0.272561	0.000517266
genus Ruminococcaceae NK4A214 group id.11358	ebi-a-GCST90017052	rs136761	22	A	G	0.441508	0.0587521	-0.0176633	0.0119155	0.0398612	8.15192e-07	0.657679	0.00170229
genus Ruminococcaceae NK4A214 group id.11358	ebi-a-GCST90017052	rs34576931	12	G	C	0.0216601	-0.0873312	-0.234204	0.0194886	0.13016	4.71639e-06	0.0719631	0.000323236
genus Ruminococcaceae NK4A214 group id.11358	ebi-a-GCST90017052	rs4814689	20	C	T	0.139758	-0.1083	0.00218117	0.0230708	0.0546727	4.55187e-06	0.968177	0.00282023
genus Ruminococcaceae NK4A214 group id.11358	ebi-a-GCST90017052	rs5994253	22	A	G	0.285884	-0.0811302	0.0108561	0.0157621	0.0420739	2.35185e-07	0.796388	0.00268753
genus Ruminococcaceae NK4A214 group id.11358	ebi-a-GCST90017052	rs6681678	1	T	C	0.912431	0.100174	-0.0286823	0.024	0.0673721	9.0494e-06	0.670304	0.00160358
genus Ruminococcaceae NK4A214 group id.11358	ebi-a-GCST90017052	rs7573569	2	T	C	0.0434145	0.107739	-0.0548836	0.0233638	0.0929111	3.23139e-06	0.554714	0.000964128
genus Ruminococcus gnavus group id.14376	ebi-a-GCST90017065	rs11597105	10	A	G	0.147313	0.114673	0.0279072	0.0250653	0.054749	6.94864e-06	0.61024	0.00330357
genus Ruminococcus gnavus group id.14376	ebi-a-GCST90017065	rs11864644	16	T	C	0.140607	-0.139804	0.00180595	0.0318253	0.0546705	5.00876e-06	0.973648	0.00472354
genus Ruminococcus gnavus group id.14376	ebi-a-GCST90017065	rs12136548	1	C	T	0.0966421	0.0901946	0.136804	0.0196476	0.0641877	3.09628e-06	0.0330636	0.00142042
genus Ruminococcus gnavus group id.14376	ebi-a-GCST90017065	rs12989336	2	G	A	0.195148	-0.0846861	-0.0304706	0.0187936	0.0478815	7.11803e-06	0.524532	0.00225286
genus Ruminococcus gnavus group id.14376	ebi-a-GCST90017065	rs13163520	5	G	A	0.208702	-0.127377	0.00206635	0.0233883	0.0492429	5.61009e-08	0.966529	0.00535894
genus Ruminococcus gnavus group id.14376	ebi-a-GCST90017065	rs2909242	8	A	C	0.380352	0.0909965	-0.0172684	0.018351	0.0392415	7.40952e-07	0.659898	0.0039031
genus Ruminococcus gnavus group id.14376	ebi-a-GCST90017065	rs3124783	9	G	A	0.689527	0.11599	0.00788682	0.0249099	0.0413406	2.6652e-06	0.848701	0.00576031
genus Ruminococcus gnavus group id.14376	ebi-a-GCST90017065	rs4388134	4	T	C	0.711041	0.0904997	-0.0139181	0.0203544	0.0435763	9.11633e-06	0.749426	0.00336554
genus Ruminococcus gnavus group id.14376	ebi-a-GCST90017065	rs78399089	3	T	C	0.0077809	0.144445	-0.288624	0.0326618	0.236428	6.62995e-06	0.222174	0.000322161
genus Ruminococcus gnavus group id.14376	ebi-a-GCST90017065	rs934940	2	A	C	0.136564	-0.105045	0.0763363	0.0229588	0.0620855	2.73703e-06	0.218871	0.00260224
genus Ruminococcus gnavus group id.14376	ebi-a-GCST90017065	rs9872758	3	T	C	0.651111	0.0849233	-0.020346	0.0176643	0.0412881	1.66027e-06	0.622167	0.00327662
genus Marvinbryantia id.2005	ebi-a-GCST90017032	rs11645029	16	G	C	0.364821	-0.060618	0.00505673	0.0131551	0.0410483	4.14753e-06	0.901957	0.00170298
genus Marvinbryantia id.2005	ebi-a-GCST90017032	rs1187983	1	C	T	0.246599	-0.0935456	0.112314	0.0193174	0.0441253	2.02428e-06	0.0109169	0.00325158
genus Marvinbryantia id.2005	ebi-a-GCST90017032	rs2724813	10	G	A	0.906963	0.0840769	0.0720617	0.0167551	0.0684575	6.28449e-07	0.292502	0.00119297
genus Marvinbryantia id.2005	ebi-a-GCST90017032	rs2842896	6	C	T	0.217637	-0.0649396	0.0660391	0.0131146	0.0479929	7.25371e-07	0.168816	0.00143612
genus Marvinbryantia id.2005	ebi-a-GCST90017032	rs2863363	3	G	A	0.626721	-0.0634861	-0.0470247	0.0136323	0.0391591	3.11279e-06	0.229805	0.0018858
genus Marvinbryantia id.2005	ebi-a-GCST90017032	rs3125832	1	A	C	0.418322	0.0679323	0.0115523	0.015012	0.0395703	5.02736e-06	0.77033	0.00224583
genus Marvinbryantia id.2005	ebi-a-GCST90017032	rs72948274	11	A	C	0.142717	-0.126354	-0.00539431	0.0272212	0.055289	3.25912e-06	0.922277	0.00390668
genus Marvinbryantia id.2005	ebi-a-GCST90017032	rs8006832	14	G	T	0.082164	-0.0952415	-0.0666924	0.0216699	0.0689528	6.58082e-06	0.333435	0.00136814
genus Lactobacillus id.1837	ebi-a-GCST90017030	rs11674854	2	C	T	0.271416	-0.0852686	0.0581114	0.0176504	0.0451644	1.59199e-06	0.198212	0.00287557
genus Lactobacillus id.1837	ebi-a-GCST90017030	rs12693845	2	C	T	0.181203	-0.0805447	-0.065158	0.0177429	0.049391	8.96314e-06	0.187093	0.00192507
genus Lactobacillus id.1837	ebi-a-GCST90017030	rs16861661	1	G	A	0.151764	-0.183147	0.0189095	0.038148	0.0541588	1.27809e-06	0.726978	0.00863605
genus Lactobacillus id.1837	ebi-a-GCST90017030	rs328312	16	T	A	0.408365	0.0815092	0.0691603	0.0169441	0.0393653	1.40618e-06	0.0789369	0.0032103
genus Lactobacillus id.1837	ebi-a-GCST90017030	rs6092149	20	A	T	0.612764	-0.0801344	-0.0252969	0.017149	0.0410001	3.29041e-06	0.537236	0.00304745
genus Lactobacillus id.1837	ebi-a-GCST90017030	rs62314653	4	C	A	0.0696683	0.187692	-0.0995794	0.0394585	0.0775711	2.24383e-06	0.199241	0.00456662
genus Lactobacillus id.1837	ebi-a-GCST90017030	rs7399658	13	G	A	0.116645	-0.107134	-0.00138614	0.0221883	0.0634944	3.12097e-06	0.982583	0.0023653
genus Lactobacillus id.1837	ebi-a-GCST90017030	rs75127669	6	C	A	0.066266	0.139784	0.0885228	0.0310414	0.0759887	6.83439e-06	0.244041	0.00241801
genus Lactobacillus id.1837	ebi-a-GCST90017030	rs768253	8	T	G	0.513188	-0.079195	0.0386671	0.0171791	0.0379238	4.24766e-06	0.307919	0.00313374
genus Lactobacillus id.1837	ebi-a-GCST90017030	rs921925	19	A	C	0.13834	0.0985077	0.0383452	0.0203229	0.0554891	9.71673e-07	0.489541	0.00231342
family Lactobacillaceae id.1836	ebi-a-GCST90016941	rs11674854	2	C	T	0.271416	-0.0830224	0.0581114	0.0175267	0.0451644	2.59543e-06	0.198212	0.00272606
family Lactobacillaceae id.1836	ebi-a-GCST90016941	rs1590596	13	C	G	0.117362	-0.10381	-0.00131008	0.0220135	0.0621913	3.89933e-06	0.983194	0.00223264
family Lactobacillaceae id.1836	ebi-a-GCST90016941	rs16861661	1	G	A	0.151764	-0.193287	0.0189095	0.0379293	0.0541588	2.70128e-07	0.726978	0.0096188
family Lactobacillaceae id.1836	ebi-a-GCST90016941	rs328312	16	T	A	0.408365	0.082529	0.0691603	0.0168225	0.0393653	8.69121e-07	0.0789369	0.00329113
family Lactobacillaceae id.1836	ebi-a-GCST90016941	rs6092149	20	A	T	0.612764	-0.0825646	-0.0252969	0.0170282	0.0410001	1.38159e-06	0.537236	0.00323509
family Lactobacillaceae id.1836	ebi-a-GCST90016941	rs62314653	4	C	A	0.0696683	0.177082	-0.0995794	0.0392269	0.0775711	6.59189e-06	0.199241	0.00406492
family Lactobacillaceae id.1836	ebi-a-GCST90016941	rs768253	8	T	G	0.513188	-0.0792344	0.0386671	0.0170604	0.0379238	3.60761e-06	0.307919	0.00313686
family Lactobacillaceae id.1836	ebi-a-GCST90016941	rs921925	19	A	C	0.13834	0.0999419	0.0383452	0.0201687	0.0554891	5.77192e-07	0.489541	0.00238127
family Lactobacillaceae id.1836	ebi-a-GCST90016941	rs9345899	6	A	G	0.0327393	-0.124042	-0.129694	0.0278946	0.109104	9.44583e-06	0.234551	0.000974497
family Veillonellaceae id.2172	ebi-a-GCST90016956	rs11700976	21	C	A	0.0256064	0.0503337	-0.0155737	0.0113763	0.127045	9.2538e-06	0.902436	0.000126424
family Veillonellaceae id.2172	ebi-a-GCST90016956	rs12668619	7	A	G	0.727154	0.055301	-0.0576451	0.0117654	0.0431269	2.57365e-06	0.181341	0.0012135
family Veillonellaceae id.2172	ebi-a-GCST90016956	rs12741784	1	C	T	0.0558169	-0.0621452	0.110228	0.0119266	0.0948393	1.28493e-07	0.245131	0.000407068
family Veillonellaceae id.2172	ebi-a-GCST90016956	rs1442060	4	A	G	0.532542	0.0514024	-0.0625333	0.0112125	0.0382039	4.50671e-06	0.101666	0.00131551
family Veillonellaceae id.2172	ebi-a-GCST90016956	rs1447205	8	C	G	0.805311	0.0520689	0.00719873	0.0115656	0.0496202	7.34903e-06	0.88465	0.000850143
family Veillonellaceae id.2172	ebi-a-GCST90016956	rs2175069	4	G	A	0.44171	0.0526752	0.0198808	0.0114886	0.0382266	4.63554e-06	0.603009	0.00136848
family Veillonellaceae id.2172	ebi-a-GCST90016956	rs2561116	5	T	G	0.137309	-0.083617	0.0594057	0.0187159	0.0551562	7.88515e-06	0.28146	0.00165643
family Veillonellaceae id.2172	ebi-a-GCST90016956	rs2585520	13	G	T	0.201378	-0.0904972	-0.100785	0.0200428	0.0472833	5.26926e-06	0.0330468	0.00263423
family Veillonellaceae id.2172	ebi-a-GCST90016956	rs4263802	8	A	G	0.794412	-0.050942	-0.00953013	0.0114921	0.0473801	7.45006e-06	0.840588	0.000847668
family Veillonellaceae id.2172	ebi-a-GCST90016956	rs4461038	15	G	A	0.862396	0.0554965	0.04181	0.0119467	0.055519	3.73474e-06	0.451405	0.000730969
family Veillonellaceae id.2172	ebi-a-GCST90016956	rs4797169	18	T	C	0.231623	0.0587799	-0.0523162	0.0128297	0.0468979	4.49345e-06	0.264622	0.00122983
family Veillonellaceae id.2172	ebi-a-GCST90016956	rs61264131	6	A	C	0.209957	0.202367	0.0730467	0.0464388	0.0482216	6.74544e-06	0.12982	0.013586
family Veillonellaceae id.2172	ebi-a-GCST90016956	rs6692542	1	G	A	0.910937	-0.0534397	-0.000472381	0.0118254	0.0669642	8.67981e-06	0.994372	0.000463387
family Veillonellaceae id.2172	ebi-a-GCST90016956	rs6909981	6	C	T	0.190399	-0.0638696	0.0843029	0.0141765	0.0486609	5.47621e-06	0.0831917	0.00125763
family Veillonellaceae id.2172	ebi-a-GCST90016956	rs75768969	13	C	G	0.0036497	-0.0703773	0.682005	0.0156855	0.365567	7.19234e-06	0.0620955	3.60217e-05
family Veillonellaceae id.2172	ebi-a-GCST90016956	rs79535861	13	A	C	0.0189838	0.100666	0.0974419	0.0207016	0.152611	1.57688e-06	0.523149	0.000377446
family Veillonellaceae id.2172	ebi-a-GCST90016956	rs9345168	6	A	C	0.893823	-0.0509102	0.0730791	0.0113253	0.0615881	8.48887e-06	0.235394	0.000491951
genus Eubacterium eligens group id.14372	ebi-a-GCST90016998	rs11730852	4	A	C	0.839876	-0.0877679	0.075939	0.0197674	0.0552305	5.93636e-06	0.169148	0.00207192
genus Eubacterium eligens group id.14372	ebi-a-GCST90016998	rs158115	14	G	C	0.0432689	0.0915271	-0.0873237	0.0190611	0.0968043	9.74182e-06	0.367023	0.000693578
genus Eubacterium eligens group id.14372	ebi-a-GCST90016998	rs182318	11	G	A	0.25414	-0.0824941	-0.0736489	0.0195615	0.0438334	8.39827e-06	0.092918	0.00257992
genus Eubacterium eligens group id.14372	ebi-a-GCST90016998	rs2200429	13	A	G	0.21587	-0.0888825	0.0225196	0.0198479	0.046804	5.29724e-06	0.630411	0.0026745
genus Eubacterium eligens group id.14372	ebi-a-GCST90016998	rs265534	10	T	G	0.0296827	-0.0563756	0.235517	0.0120127	0.112849	2.26757e-06	0.0368876	0.000183075
genus Eubacterium eligens group id.14372	ebi-a-GCST90016998	rs4583233	16	A	C	0.17177	0.0670205	0.0922285	0.0128122	0.0565897	2.83851e-07	0.103149	0.00127804
genus Eubacterium eligens group id.14372	ebi-a-GCST90016998	rs6923695	6	T	G	0.00164531	0.103268	0.409527	0.0229525	0.466937	4.87405e-06	0.38046	3.50344e-05
genus Eubacterium eligens group id.14372	ebi-a-GCST90016998	rs72839198	2	C	G	0.303386	0.155659	-0.0193621	0.0375612	0.042511	3.13914e-06	0.648778	0.0102416
genus Flavonifractor id.2059	ebi-a-GCST90017010	rs11811696	1	T	C	0.021752	-0.116063	0.116462	0.0241012	0.129675	2.07348e-06	0.36913	0.000573279
genus Flavonifractor id.2059	ebi-a-GCST90017010	rs12030302	1	G	A	0.267191	0.0692276	-0.0313248	0.0137467	0.0432147	5.60841e-07	0.468535	0.00187673
genus Flavonifractor id.2059	ebi-a-GCST90017010	rs12038887	1	C	G	0.458043	0.0942719	-0.0422434	0.0211646	0.0432563	9.37195e-06	0.328776	0.00441231
genus Flavonifractor id.2059	ebi-a-GCST90017010	rs34066017	11	A	G	0.0324376	0.0764294	0.116902	0.0159789	0.110246	1.52086e-06	0.288973	0.000366673
genus Flavonifractor id.2059	ebi-a-GCST90017010	rs6761463	2	C	G	0.854064	0.0833919	0.0633556	0.0184596	0.0538292	8.10905e-06	0.239205	0.00173353
genus Flavonifractor id.2059	ebi-a-GCST90017010	rs806808	10	C	T	0.70923	-0.0667272	0.0469575	0.0136557	0.0421595	1.17972e-06	0.265363	0.00183642
genus Victivallis id.2256	ebi-a-GCST90017089	rs11899949	2	G	A	0.615052	0.130568	0.0275878	0.0276239	0.0399402	2.76707e-06	0.489737	0.00807267
genus Victivallis id.2256	ebi-a-GCST90017089	rs173120	13	C	T	0.907538	-0.13381	0.000477911	0.0290127	0.0660253	7.65244e-06	0.994225	0.00300494
genus Victivallis id.2256	ebi-a-GCST90017089	rs1882775	21	A	G	0.160802	-0.13827	0.0294605	0.031273	0.053254	8.72831e-06	0.58012	0.00515991
genus Victivallis id.2256	ebi-a-GCST90017089	rs2546432	5	C	T	0.87499	0.110803	0.0293879	0.0249655	0.057849	9.93276e-06	0.611446	0.00268584
genus Victivallis id.2256	ebi-a-GCST90017089	rs342302	7	A	G	0.0751751	-0.152754	-0.120247	0.0351572	0.0755455	8.15943e-06	0.111448	0.00324451
genus Victivallis id.2256	ebi-a-GCST90017089	rs4764863	12	G	A	0.673754	0.121561	0.0447462	0.0246058	0.0415793	8.22224e-07	0.281854	0.00649629
genus Victivallis id.2256	ebi-a-GCST90017089	rs4895919	6	C	T	0.332083	0.116918	0.0040669	0.0247515	0.042347	2.75201e-06	0.923491	0.00606404
genus Victivallis id.2256	ebi-a-GCST90017089	rs56349194	11	A	G	0.366799	-0.158501	0.0495047	0.0315231	0.0395677	6.25749e-07	0.210884	0.0116698
genus Victivallis id.2256	ebi-a-GCST90017089	rs6445926	3	G	C	0.573311	0.117031	-0.0100518	0.0249764	0.0383714	2.95822e-06	0.793352	0.00670091
genus Victivallis id.2256	ebi-a-GCST90017089	rs911666	14	T	C	0.504079	-0.118576	-0.0228885	0.0263146	0.0379686	7.65244e-06	0.546623	0.00702967
genus Phascolarctobacterium id.2168	ebi-a-GCST90017043	rs11929846	4	T	C	0.512003	-0.0697199	-0.0619432	0.0157969	0.038014	8.88423e-06	0.103211	0.00242903
genus Phascolarctobacterium id.2168	ebi-a-GCST90017043	rs12618201	2	A	G	0.675374	0.0641657	-0.0106792	0.0138202	0.0407604	3.37699e-06	0.793321	0.00180536
genus Phascolarctobacterium id.2168	ebi-a-GCST90017043	rs1264476	8	G	T	0.712307	-0.0767335	0.0456278	0.0166041	0.0434133	4.29566e-06	0.293254	0.00241322
genus Phascolarctobacterium id.2168	ebi-a-GCST90017043	rs56069061	3	G	A	0.0861119	-0.111306	-0.0225522	0.0230694	0.0714413	1.87176e-06	0.75225	0.00194995
genus Phascolarctobacterium id.2168	ebi-a-GCST90017043	rs6427992	1	C	G	0.850459	0.0652458	0.128396	0.0137508	0.0531642	2.08612e-06	0.0157315	0.0010828
genus Phascolarctobacterium id.2168	ebi-a-GCST90017043	rs74847270	22	A	G	0.183434	-0.104889	-0.0529309	0.0230998	0.0522096	5.73099e-06	0.31067	0.0032958
genus Phascolarctobacterium id.2168	ebi-a-GCST90017043	rs76124218	17	C	G	0.0630336	-0.159361	0.0219684	0.0344532	0.08005	2.66968e-06	0.783751	0.00299979
genus Phascolarctobacterium id.2168	ebi-a-GCST90017043	rs7982713	13	G	A	0.413276	0.0726921	-0.0462002	0.0163201	0.0410199	9.72165e-06	0.260045	0.00256259
genus Ruminococcaceae UCG004 id.11362	ebi-a-GCST90017055	rs11961899	6	G	A	0.13066	-0.0707825	0.0924138	0.0161381	0.0575268	9.18015e-06	0.108176	0.00113819
genus Ruminococcaceae UCG004 id.11362	ebi-a-GCST90017055	rs12125734	1	G	T	0.0226627	0.133972	0.156514	0.0257416	0.128955	2.09426e-07	0.224858	0.000795086
genus Ruminococcaceae UCG004 id.11362	ebi-a-GCST90017055	rs2248146	7	T	C	0.392272	0.0689452	-0.0275523	0.0153649	0.0395699	8.19993e-06	0.486246	0.00226639
genus Ruminococcaceae UCG004 id.11362	ebi-a-GCST90017055	rs3800154	6	A	C	0.26698	-0.0797959	-0.0168314	0.0177639	0.0436202	6.11575e-06	0.699599	0.00249222
genus Ruminococcaceae UCG004 id.11362	ebi-a-GCST90017055	rs511258	3	G	A	0.374717	-0.0757474	-0.0112742	0.0162475	0.0417923	4.52054e-06	0.787338	0.00268872
genus Ruminococcaceae UCG004 id.11362	ebi-a-GCST90017055	rs550351	1	A	C	0.34154	0.078587	0.00527345	0.018003	0.0417482	9.43127e-06	0.899482	0.00277781
genus Ruminococcaceae UCG004 id.11362	ebi-a-GCST90017055	rs6769553	3	A	G	0.395833	0.0849743	-0.019423	0.0157451	0.0389229	7.91061e-08	0.617772	0.00345362
genus Ruminococcaceae UCG004 id.11362	ebi-a-GCST90017055	rs7123615	11	C	G	0.058361	-0.0786157	0.16059	0.0179592	0.0811785	7.09186e-06	0.0479016	0.000679291
genus Ruminococcaceae UCG004 id.11362	ebi-a-GCST90017055	rs7569771	2	A	G	0.413874	-0.075914	0.0558922	0.0170308	0.0387758	8.1197e-06	0.149466	0.00279597
genus Ruminococcaceae UCG004 id.11362	ebi-a-GCST90017055	rs872501	8	G	A	0.107171	0.116125	-0.0305885	0.025946	0.0622583	5.80805e-06	0.623204	0.00258064
genus Parabacteroides id.954	ebi-a-GCST90017039	rs11965579	6	G	C	0.289596	0.162824	-0.0081441	0.0381863	0.0420418	8.86584e-06	0.8464	0.0109085
genus Parabacteroides id.954	ebi-a-GCST90017039	rs17141986	16	C	G	0.344042	-0.0500303	0.0443939	0.0111459	0.0407211	7.27411e-06	0.275627	0.00112975
genus Parabacteroides id.954	ebi-a-GCST90017039	rs3860755	5	G	C	0.298488	0.0558784	-0.012527	0.0116625	0.0448428	1.71325e-06	0.779974	0.00130762
genus Parabacteroides id.954	ebi-a-GCST90017039	rs4236095	6	A	G	0.934919	-0.0761961	-0.0234832	0.0157042	0.0782635	1.93143e-06	0.764137	0.000706519
genus Parabacteroides id.954	ebi-a-GCST90017039	rs60884758	9	C	T	0.242181	-0.0702667	0.0253786	0.0142249	0.0453616	5.7069e-07	0.575839	0.00181232
genus Parabacteroides id.954	ebi-a-GCST90017039	rs6657302	1	T	C	0.0474935	-0.10452	0.185662	0.0225521	0.0885709	9.75708e-06	0.0360645	0.000988396
genus Parabacteroides id.954	ebi-a-GCST90017039	rs72893646	2	A	T	0.0133795	-0.0715594	0.18017	0.0156668	0.175485	8.83385e-06	0.304562	0.000135193
genus Parabacteroides id.954	ebi-a-GCST90017039	rs7298818	12	C	T	0.005748	0.0888832	0.0136227	0.0200902	0.253444	8.53631e-06	0.957134	9.02989e-05
genus Family XIII UCG001 id.11294	ebi-a-GCST90017009	rs12049454	1	T	C	0.475979	-0.0647298	-0.0071611	0.0134065	0.0382386	1.17379e-06	0.851446	0.00209014
genus Family XIII UCG001 id.11294	ebi-a-GCST90017009	rs1426266	3	C	T	0.264063	0.0665521	0.037165	0.0137151	0.0429477	1.24934e-06	0.386844	0.00172148
genus Family XIII UCG001 id.11294	ebi-a-GCST90017009	rs2276529	21	C	G	0.357869	-0.0759406	0.0865946	0.0165099	0.0396491	5.35673e-06	0.0289601	0.00265049
genus Family XIII UCG001 id.11294	ebi-a-GCST90017009	rs3842897	1	G	A	0.238015	-0.112639	-0.0536988	0.0242751	0.0446255	5.19709e-06	0.228852	0.00460212
genus Family XIII UCG001 id.11294	ebi-a-GCST90017009	rs62414802	6	C	T	0.051827	-0.0611904	0.0550533	0.013457	0.0912747	4.29181e-06	0.546402	0.000367994
genus Family XIII UCG001 id.11294	ebi-a-GCST90017009	rs7119679	11	G	A	0.637744	-0.0809085	-0.0111686	0.0174782	0.0437843	3.52493e-06	0.798659	0.00302469
genus Family XIII UCG001 id.11294	ebi-a-GCST90017009	rs76463770	3	A	G	0.0256472	0.19313	0.223448	0.0419866	0.123093	3.77477e-06	0.0694816	0.00186417
genus Prevotella7 id.11182	ebi-a-GCST90017044	rs12124567	1	A	G	0.154171	-0.121281	0.0207994	0.0275017	0.0583872	9.48986e-06	0.721667	0.0038362
genus Prevotella7 id.11182	ebi-a-GCST90017044	rs12195431	6	T	C	0.0770381	0.196528	-0.0716496	0.0442322	0.0716635	8.72811e-06	0.317404	0.00549248
genus Prevotella7 id.11182	ebi-a-GCST90017044	rs16937247	11	G	C	0.39338	0.146098	-0.0413205	0.0351529	0.0399643	9.63696e-06	0.301166	0.010187
genus Prevotella7 id.11182	ebi-a-GCST90017044	rs2240542	2	C	T	0.418911	0.12085	-0.0581371	0.0261776	0.0385454	4.8415e-06	0.131483	0.0071103
genus Prevotella7 id.11182	ebi-a-GCST90017044	rs430270	3	A	C	0.521708	0.139155	0.0361067	0.0297055	0.0398456	2.86847e-06	0.364849	0.00966381
genus Prevotella7 id.11182	ebi-a-GCST90017044	rs57404562	2	C	A	0.215297	0.155486	-0.0279617	0.0316057	0.0461878	6.2157e-07	0.544918	0.00816875
genus Prevotella7 id.11182	ebi-a-GCST90017044	rs79263163	11	A	C	0.182532	-0.143982	0.0567217	0.031501	0.0490478	7.51052e-06	0.247494	0.00618666
genus Prevotella7 id.11182	ebi-a-GCST90017044	rs9426434	1	T	C	0.259289	-0.123657	-0.0104911	0.0278514	0.0449327	9.71717e-06	0.815385	0.00587354
genus Prevotella7 id.11182	ebi-a-GCST90017044	rs9608249	22	A	G	0.160689	-0.158213	0.107665	0.0336317	0.0553012	2.06685e-06	0.0515478	0.00675186
genus Prevotella7 id.11182	ebi-a-GCST90017044	rs9959718	18	G	A	0.392919	0.133012	-0.121695	0.0275361	0.0391955	1.9006e-06	0.00190388	0.00844037
genus Lachnospiraceae NC2004 group id.11316	ebi-a-GCST90017022	rs12127733	1	G	A	0.115981	0.115182	0.0200918	0.0246006	0.0601029	3.10592e-06	0.738161	0.00272049
genus Lachnospiraceae NC2004 group id.11316	ebi-a-GCST90017022	rs12208226	6	C	A	0.0223533	-0.154739	-0.0471535	0.0340372	0.127921	9.74833e-06	0.712415	0.00104653
genus Lachnospiraceae NC2004 group id.11316	ebi-a-GCST90017022	rs12863463	13	G	A	0.0084414	-0.156365	0.24568	0.0345372	0.213982	6.03976e-06	0.250913	0.0004093
genus Lachnospiraceae NC2004 group id.11316	ebi-a-GCST90017022	rs1331592	9	G	C	0.501738	-0.0948806	-0.0362815	0.0208369	0.0381538	5.34355e-06	0.341641	0.00450111
genus Lachnospiraceae NC2004 group id.11316	ebi-a-GCST90017022	rs17067076	18	G	A	0.432139	-0.154631	-0.000829038	0.0352194	0.0392928	5.61203e-06	0.983167	0.0117351
genus Lachnospiraceae NC2004 group id.11316	ebi-a-GCST90017022	rs1929743	13	T	C	0.281485	0.0837206	-0.0485475	0.0190318	0.0422956	9.05503e-06	0.251046	0.00283521
genus Lachnospiraceae NC2004 group id.11316	ebi-a-GCST90017022	rs3756315	5	A	G	0.395252	-0.0883469	0.0203143	0.0188397	0.0392506	3.32583e-06	0.60477	0.00373131
genus Lachnospiraceae NC2004 group id.11316	ebi-a-GCST90017022	rs6116753	20	G	A	0.236043	0.0994748	0.0145716	0.0209139	0.0463271	2.92247e-06	0.753113	0.00356875
genus Eubacterium oxidoreducens group id.11339	ebi-a-GCST90017002	rs12129908	1	A	C	0.764597	-0.0893273	-0.0759284	0.0198333	0.0450402	5.79522e-06	0.0918354	0.00287239
genus Eubacterium oxidoreducens group id.11339	ebi-a-GCST90017002	rs1425962	4	C	G	0.48297	-0.0906104	0.00299849	0.0200612	0.0397935	7.32285e-06	0.939935	0.00410036
genus Eubacterium oxidoreducens group id.11339	ebi-a-GCST90017002	rs2973294	4	G	T	0.357531	0.0923559	0.02533	0.0195439	0.0397539	2.38836e-06	0.524013	0.00391855
genus Eubacterium oxidoreducens group id.11339	ebi-a-GCST90017002	rs34561138	16	G	A	0.0625235	0.216145	-0.00197882	0.045992	0.0818813	2.51166e-06	0.980719	0.00547676
genus Eubacterium oxidoreducens group id.11339	ebi-a-GCST90017002	rs440215	5	T	C	0.736941	-0.0932766	-0.000511302	0.0195294	0.0432638	1.65406e-06	0.990571	0.00337335
family Peptococcaceae id.2024	ebi-a-GCST90016945	rs12144792	1	C	T	0.105633	0.064399	0.0275048	0.0141246	0.0627006	5.82237e-06	0.660902	0.000783617
family Peptococcaceae id.2024	ebi-a-GCST90016945	rs12634826	3	T	G	0.255274	-0.0739885	0.059008	0.0150931	0.0500363	1.01109e-06	0.238277	0.00208143
family Peptococcaceae id.2024	ebi-a-GCST90016945	rs12992764	2	T	G	0.520956	0.0684213	0.060348	0.0141137	0.0410167	1.46157e-06	0.14121	0.00233663
family Peptococcaceae id.2024	ebi-a-GCST90016945	rs35703006	8	G	T	0.331988	0.0812655	0.0111028	0.0164355	0.0408358	4.94778e-07	0.785706	0.0029292
family Peptococcaceae id.2024	ebi-a-GCST90016945	rs4990837	8	G	A	0.766087	-0.0910387	-0.0316871	0.0185869	0.0449432	1.74193e-06	0.480781	0.0029704
genus Ruminococcaceae UCG013 id.11370	ebi-a-GCST90017060	rs12189346	5	G	A	0.433112	0.0684961	-0.0498251	0.014558	0.0393279	1.67954e-06	0.205185	0.00230388
genus Ruminococcaceae UCG013 id.11370	ebi-a-GCST90017060	rs12336782	9	T	C	0.0699951	-0.0856047	0.121016	0.0189311	0.0739165	8.603e-06	0.10159	0.000954065
genus Ruminococcaceae UCG013 id.11370	ebi-a-GCST90017060	rs12485353	3	G	A	0.596343	-0.0607903	-0.0345647	0.0130847	0.0395424	4.19382e-06	0.382053	0.00177913
genus Ruminococcaceae UCG013 id.11370	ebi-a-GCST90017060	rs12781711	10	C	T	0.0693787	-0.0656129	0.00468651	0.0117477	0.0765552	2.553e-08	0.951186	0.000555914
genus Ruminococcaceae UCG013 id.11370	ebi-a-GCST90017060	rs16918863	10	A	C	0.114864	0.111491	0.0700924	0.0240157	0.0591991	4.15499e-06	0.236408	0.00252757
genus Ruminococcaceae UCG013 id.11370	ebi-a-GCST90017060	rs1729063	16	C	G	0.771882	0.0533411	0.0170614	0.0120757	0.0492783	9.63585e-06	0.729174	0.00100199
genus Ruminococcaceae UCG013 id.11370	ebi-a-GCST90017060	rs2428106	9	C	G	0.786816	-0.0490863	0.0468219	0.0109903	0.0464534	8.37606e-06	0.313487	0.000808311
genus Ruminococcaceae UCG013 id.11370	ebi-a-GCST90017060	rs2730183	8	G	A	0.254458	-0.0488692	0.00796813	0.0109907	0.0436836	8.43782e-06	0.855265	0.000906126
genus Ruminococcaceae UCG013 id.11370	ebi-a-GCST90017060	rs4385846	10	T	G	0.745795	-0.0598404	-0.0180144	0.0131807	0.0444152	6.46205e-06	0.685043	0.00135776
genus Ruminococcaceae UCG013 id.11370	ebi-a-GCST90017060	rs7784330	7	A	G	0.693558	0.0498329	-0.0133382	0.0112066	0.0414483	8.16263e-06	0.747601	0.00105559
genus Ruminococcaceae UCG013 id.11370	ebi-a-GCST90017060	rs9313055	5	T	C	0.0803574	0.105087	-0.04643	0.023446	0.0830553	9.54707e-06	0.576145	0.0016322
genus Ruminococcaceae UCG013 id.11370	ebi-a-GCST90017060	rs9565219	13	T	A	0.182586	-0.0524592	0.0144004	0.0117701	0.0493412	8.72529e-06	0.770398	0.000821453
genus Catenibacterium id.2153	ebi-a-GCST90016977	rs12404911	1	C	T	0.374124	0.140717	0.0379239	0.0304142	0.0393985	2.79892e-06	0.335762	0.00927314
genus Catenibacterium id.2153	ebi-a-GCST90016977	rs212393	6	A	G	0.974482	0.135254	-0.263161	0.0286209	0.123438	3.62485e-06	0.0330126	0.00090981
genus Catenibacterium id.2153	ebi-a-GCST90016977	rs73128290	7	A	G	0.0166536	0.129726	-0.2106	0.0284563	0.174679	4.29368e-06	0.227955	0.000551187
genus Catenibacterium id.2153	ebi-a-GCST90016977	rs77285108	4	G	A	0.0862643	-0.161826	-0.0480452	0.0353447	0.0737066	3.62677e-06	0.514502	0.00412837
genus Catenibacterium id.2153	ebi-a-GCST90016977	rs7742829	6	C	T	0.42151	0.11411	0.0176887	0.0251099	0.0390873	5.60725e-06	0.650879	0.00635011
genus Ruminococcus2 id.11374	ebi-a-GCST90017063	rs12406309	1	A	C	0.401823	-0.063193	-0.0150874	0.0142275	0.0387625	9.78949e-06	0.697108	0.0019197
genus Ruminococcus2 id.11374	ebi-a-GCST90017063	rs1819812	7	G	T	0.115196	0.0842356	-0.00778795	0.0184893	0.067872	5.28433e-06	0.908647	0.00144646
genus Ruminococcus2 id.11374	ebi-a-GCST90017063	rs2368224	2	T	G	0.234265	0.199648	-0.0635124	0.0438453	0.0449462	3.62928e-06	0.157633	0.0143003
genus Ruminococcus2 id.11374	ebi-a-GCST90017063	rs2846589	18	T	G	0.58697	-0.0522093	-0.0138622	0.0116382	0.0408987	7.58892e-06	0.734654	0.00132167
genus Ruminococcus2 id.11374	ebi-a-GCST90017063	rs2997412	13	G	A	0.816375	0.0568439	-0.05572	0.0122325	0.0514281	4.22114e-06	0.278607	0.000968767
genus Ruminococcus2 id.11374	ebi-a-GCST90017063	rs4400279	7	A	G	0.202397	0.0546114	0.0419084	0.0120077	0.0474324	5.79923e-06	0.376944	0.000962914
genus Ruminococcus2 id.11374	ebi-a-GCST90017063	rs55707116	9	C	A	0.174176	0.0865522	-0.00252103	0.0189141	0.050429	8.0059e-06	0.960129	0.00215507
genus Ruminococcus2 id.11374	ebi-a-GCST90017063	rs58681734	9	A	G	0.0739682	0.0723875	0.152043	0.0160787	0.0721802	4.18177e-06	0.0351666	0.000717841
genus Ruminococcus2 id.11374	ebi-a-GCST90017063	rs61791565	4	T	C	0.356626	-0.0523503	0.000962013	0.0117119	0.0406375	6.78938e-06	0.981113	0.00125761
genus Holdemanella id.11393	ebi-a-GCST90017014	rs12415649	10	G	C	0.0614563	0.0839384	-0.0663605	0.0190567	0.0849815	7.87989e-06	0.434872	0.000812779
genus Holdemanella id.11393	ebi-a-GCST90017014	rs12513188	4	G	A	0.361067	0.0903906	-0.13637	0.0195276	0.0435171	4.65479e-06	0.00172608	0.00376981
genus Holdemanella id.11393	ebi-a-GCST90017014	rs1830029	7	G	C	0.832548	0.0954096	0.00563291	0.021093	0.0531907	5.34724e-06	0.915662	0.00253813
genus Holdemanella id.11393	ebi-a-GCST90017014	rs1926302	1	G	A	0.683063	-0.107972	0.00944011	0.0231421	0.0411842	7.50136e-06	0.8187	0.00504761
genus Holdemanella id.11393	ebi-a-GCST90017014	rs34187114	8	C	A	0.062221	-0.104505	-0.214485	0.022601	0.0824002	5.13499e-06	0.00924209	0.00127451
genus Holdemanella id.11393	ebi-a-GCST90017014	rs35228298	3	G	A	0.0567693	0.0934832	-0.0115878	0.0202886	0.0852109	7.29844e-06	0.891829	0.000935898
genus Holdemanella id.11393	ebi-a-GCST90017014	rs4541991	9	T	C	0.189979	-0.0927334	0.029643	0.0194435	0.0497921	2.10092e-06	0.551619	0.0026467
genus Holdemanella id.11393	ebi-a-GCST90017014	rs607782	6	C	T	0.598904	0.0854214	-0.0452108	0.0172515	0.0430169	7.19449e-07	0.293258	0.00350565
genus Holdemanella id.11393	ebi-a-GCST90017014	rs73011279	19	T	C	0.112208	-0.0961669	0.0580052	0.0199336	0.0645427	1.36044e-06	0.368807	0.00184254
genus Holdemanella id.11393	ebi-a-GCST90017014	rs761624	6	G	C	0.677842	-0.0959801	0.00613043	0.0179537	0.0408697	1.37775e-07	0.880765	0.00402337
genus Oscillibacter id.2063	ebi-a-GCST90017036	rs12417956	11	C	G	0.528685	0.0785431	-0.0367298	0.0174075	0.0383673	6.02629e-06	0.338405	0.00307436
genus Oscillibacter id.2063	ebi-a-GCST90017036	rs12649930	4	T	G	0.263912	0.121589	-0.00902434	0.0259612	0.0437172	4.09383e-06	0.836459	0.00574391
genus Oscillibacter id.2063	ebi-a-GCST90017036	rs133832	22	A	C	0.169244	-0.0795527	-0.0495124	0.0162411	0.0512187	1.1472e-06	0.333701	0.00177962
genus Oscillibacter id.2063	ebi-a-GCST90017036	rs16866406	2	A	G	0.437114	0.0988765	-0.0215021	0.0208795	0.0383132	3.07822e-06	0.574649	0.00481096
genus Oscillibacter id.2063	ebi-a-GCST90017036	rs16934185	9	A	G	0.019107	-0.129568	0.110776	0.028157	0.140258	4.38036e-06	0.429644	0.000629274
genus Oscillibacter id.2063	ebi-a-GCST90017036	rs234108	1	A	G	0.169773	0.0749553	0.075716	0.0152632	0.050879	9.16326e-07	0.136709	0.0015838
genus Oscillibacter id.2063	ebi-a-GCST90017036	rs36095275	14	C	T	0.449711	-0.0752368	-0.074529	0.0156861	0.0396422	1.39627e-06	0.0601021	0.00280166
genus Oscillibacter id.2063	ebi-a-GCST90017036	rs4506202	8	G	A	0.354855	0.0711323	-0.00065692	0.0152261	0.0399407	3.20826e-06	0.986877	0.00231671
genus Oscillibacter id.2063	ebi-a-GCST90017036	rs62206502	20	A	C	0.352894	0.0681423	0.000480756	0.0151349	0.0402901	6.59888e-06	0.99048	0.00212072
genus Oscillibacter id.2063	ebi-a-GCST90017036	rs6901560	6	C	G	0.0320134	0.0855032	0.0465946	0.018693	0.10764	6.20955e-06	0.665106	0.000453102
genus Oscillibacter id.2063	ebi-a-GCST90017036	rs9393920	6	G	A	0.333931	0.0744662	0.108643	0.0151081	0.0404097	9.92247e-07	0.00717646	0.00246675
genus Rikenellaceae RC9 gut group id.11191	ebi-a-GCST90017046	rs12501673	4	A	G	0.0982525	0.116395	0.0843113	0.0262253	0.0639796	6.28985e-06	0.187576	0.00240064
genus Rikenellaceae RC9 gut group id.11191	ebi-a-GCST90017046	rs17032291	4	T	C	0.101282	-0.169579	0.0222534	0.0368251	0.0695259	6.60998e-06	0.748912	0.00523516
genus Rikenellaceae RC9 gut group id.11191	ebi-a-GCST90017046	rs17582787	4	A	G	0.139805	-0.157739	-0.163136	0.0339924	0.0546344	3.55378e-06	0.0028269	0.0059845
genus Rikenellaceae RC9 gut group id.11191	ebi-a-GCST90017046	rs2074881	19	T	C	0.296167	-0.142236	0.0522589	0.032391	0.0450006	9.44778e-06	0.245522	0.00843442
genus Rikenellaceae RC9 gut group id.11191	ebi-a-GCST90017046	rs2900503	9	T	G	0.831931	0.172329	-0.0855984	0.0326671	0.0520829	1.55282e-07	0.100279	0.00830466
genus Rikenellaceae RC9 gut group id.11191	ebi-a-GCST90017046	rs2998141	10	C	T	0.730874	0.136346	-0.0168972	0.0293073	0.0448664	4.42374e-06	0.706462	0.00731329
genus Rikenellaceae RC9 gut group id.11191	ebi-a-GCST90017046	rs4270579	4	A	G	0.888399	0.118021	-0.107898	0.0271041	0.060684	5.45645e-06	0.0753998	0.00276201
genus Rikenellaceae RC9 gut group id.11191	ebi-a-GCST90017046	rs7113155	11	C	G	0.804892	-0.114423	0.00268732	0.0247798	0.0478191	5.26478e-06	0.955184	0.00411215
genus Rikenellaceae RC9 gut group id.11191	ebi-a-GCST90017046	rs7712231	5	A	G	0.370531	0.156284	0.0310472	0.0350462	0.0396375	7.9704e-06	0.433464	0.0113935
genus Rikenellaceae RC9 gut group id.11191	ebi-a-GCST90017046	rs9887954	1	G	A	0.473077	-0.114849	-0.00498088	0.0249013	0.0386062	4.80806e-06	0.897344	0.00657602
genus Dorea id.1997	ebi-a-GCST90016989	rs12537781	7	T	C	0.134643	-0.055544	0.148197	0.0125223	0.0558451	9.15145e-06	0.00796104	0.000718925
genus Dorea id.1997	ebi-a-GCST90016989	rs13279148	8	G	A	0.0215151	0.0715309	-0.329583	0.0150878	0.136323	2.25284e-06	0.0156203	0.000215434
genus Dorea id.1997	ebi-a-GCST90016989	rs1899291	4	T	C	0.754572	-0.0697217	-0.03118	0.0150285	0.0444429	4.56688e-06	0.482945	0.00180049
genus Dorea id.1997	ebi-a-GCST90016989	rs3005511	6	G	A	0.537124	-0.0516127	0.0460597	0.0112852	0.0379339	5.28701e-06	0.224667	0.00132459
genus Dorea id.1997	ebi-a-GCST90016989	rs345219	3	G	T	0.904129	0.0497368	-0.0657384	0.0112621	0.0704702	8.80055e-06	0.350896	0.000428848
genus Dorea id.1997	ebi-a-GCST90016989	rs3752849	11	G	A	0.0747678	0.163846	0.0118366	0.036608	0.0766702	7.68051e-06	0.877308	0.00371421
genus Dorea id.1997	ebi-a-GCST90016989	rs4793307	17	C	T	0.0745027	0.0574165	-0.0523127	0.0122472	0.075397	4.00691e-06	0.487789	0.000454622
phylum Firmicutes id.1672	ebi-a-GCST90017114	rs12554342	9	G	C	0.0783661	-0.0525703	0.0959545	0.0116908	0.0722738	6.80848e-06	0.184293	0.000399206
phylum Firmicutes id.1672	ebi-a-GCST90017114	rs13421739	2	C	G	0.508997	0.0943944	-0.001626	0.0179641	0.0383311	1.94644e-06	0.966164	0.00445371
phylum Firmicutes id.1672	ebi-a-GCST90017114	rs2009919	17	C	T	0.590342	-0.0536457	-0.0439944	0.0106294	0.0428563	4.94721e-07	0.304628	0.00139195
phylum Firmicutes id.1672	ebi-a-GCST90017114	rs2273429	14	A	G	0.486373	-0.0702112	0.0142069	0.0153063	0.0384014	9.26232e-06	0.711415	0.00246298
phylum Firmicutes id.1672	ebi-a-GCST90017114	rs2547978	5	G	A	0.682223	-0.0465802	-0.041249	0.0105075	0.0407631	8.56841e-06	0.311576	0.000940766
phylum Firmicutes id.1672	ebi-a-GCST90017114	rs3792064	2	G	A	0.174521	0.0897349	-0.0628378	0.0182532	0.0519351	6.75492e-07	0.226306	0.0023201
phylum Firmicutes id.1672	ebi-a-GCST90017114	rs3852931	20	T	C	0.530315	0.0482086	0.0203529	0.0105	0.0381066	4.52595e-06	0.593269	0.00115776
phylum Firmicutes id.1672	ebi-a-GCST90017114	rs56199908	9	T	C	0.0465565	-0.186194	-0.0295104	0.041051	0.0958957	8.66662e-06	0.758284	0.00307777
phylum Firmicutes id.1672	ebi-a-GCST90017114	rs6814436	4	C	T	0.853248	-0.0680205	0.0220278	0.0150844	0.0536788	6.80456e-06	0.681539	0.00115869
phylum Firmicutes id.1672	ebi-a-GCST90017114	rs6815608	4	C	T	0.936811	-0.0935765	0.0440798	0.0210869	0.0782508	7.23852e-06	0.573221	0.00103671
phylum Firmicutes id.1672	ebi-a-GCST90017114	rs7247191	19	T	C	0.142394	-0.0713033	0.0320769	0.0157424	0.0546419	4.73097e-06	0.557178	0.00124173
phylum Firmicutes id.1672	ebi-a-GCST90017114	rs7573799	2	G	C	0.87711	0.0698446	-0.0570119	0.0153935	0.0588088	8.05156e-06	0.332323	0.00105164
phylum Firmicutes id.1672	ebi-a-GCST90017114	rs7975768	12	C	G	0.398938	0.0512732	-0.0366759	0.0109226	0.0402123	2.82481e-06	0.361739	0.00126077
phylum Firmicutes id.1672	ebi-a-GCST90017114	rs8085381	18	A	G	0.731206	-0.0647291	0.0143804	0.0146219	0.0430871	8.67261e-06	0.738567	0.00164698
phylum Cyanobacteria id.1500	ebi-a-GCST90017112	rs12555298	9	G	A	0.245788	0.0974327	-0.0172386	0.0219351	0.0439962	8.0863e-06	0.695191	0.0035196
phylum Cyanobacteria id.1500	ebi-a-GCST90017112	rs2314810	17	G	C	0.804762	0.218257	0.0222413	0.0464571	0.0491058	4.24766e-06	0.650603	0.0149692
phylum Cyanobacteria id.1500	ebi-a-GCST90017112	rs2553290	4	A	T	0.260899	0.0962131	-0.0235714	0.0202617	0.0436349	3.61335e-06	0.589062	0.00357005
phylum Cyanobacteria id.1500	ebi-a-GCST90017112	rs584122	6	T	C	0.978363	0.151774	-0.227811	0.0326827	0.128917	4.22776e-06	0.0772076	0.000975263
[truncated: 138 more rows]

## Sheet: Table S3
Table S3 Full result of MR estimates for the association between gut microbiota and Chronic hepatitis B
Bacterial taxa (exposure)	id.exposure	method	nsnp	R2	F2	power	b	se	pval	OR	or_lci95	or_uci95	qvalue
class Actinobacteria id.419	ebi-a-GCST90016908	Maximum likelihood	9	0.0186338	30.1607	0.105111	0.146919	0.231296	0.525298	1.15826	0.736077	1.82259	1
class Actinobacteria id.419	ebi-a-GCST90016908	MR Egger	9	0.0186338	30.1607	0.0521694	0.0337415	1.02668	0.9747	1.03432	0.13827	7.73712	1
class Actinobacteria id.419	ebi-a-GCST90016908	Weighted median	9	0.0186338	30.1607	0.0782491	0.0776799	0.299537	0.795378	1.08078	0.600849	1.94405	1
class Actinobacteria id.419	ebi-a-GCST90016908	Inverse variance weighted	9	0.0186338	30.1607	0.105462	0.141615	0.229359	0.536945	1.15213	0.734968	1.80608	1
class Actinobacteria id.419	ebi-a-GCST90016908	Weighted mode	9	0.0186338	30.1607	0.0702786	0.0111253	0.330063	0.973937	1.01119	0.529513	1.93102	1
class Alphaproteobacteria id.2379	ebi-a-GCST90016909	Maximum likelihood	4	0.0148871	54.0295	0.0573476	-0.565311	0.274368	0.0393589	0.568183	0.33185	0.972825	0.0688163
class Alphaproteobacteria id.2379	ebi-a-GCST90016909	MR Egger	4	0.0148871	54.0295	0.0500505	-0.857198	2.46527	0.761243	0.424349	0.00338256	53.2355	0.797088
class Alphaproteobacteria id.2379	ebi-a-GCST90016909	Weighted median	4	0.0148871	54.0295	0.0559711	-0.533615	0.314021	0.0892636	0.586481	0.316923	1.08531	0.315362
class Alphaproteobacteria id.2379	ebi-a-GCST90016909	Inverse variance weighted	4	0.0148871	54.0295	0.0578956	-0.564231	0.265006	0.0332443	0.568798	0.338361	0.956171	0.0464303
class Alphaproteobacteria id.2379	ebi-a-GCST90016909	Weighted mode	4	0.0148871	54.0295	0.0543182	-0.525824	0.371957	0.25236	0.591068	0.285116	1.22533	0.365643
class Bacilli id.1673	ebi-a-GCST90016910	Maximum likelihood	14	0.022038	23.003	0.111568	-0.0517269	0.195341	0.791161	0.949588	0.647527	1.39256	1
class Bacilli id.1673	ebi-a-GCST90016910	MR Egger	14	0.022038	23.003	0.0598328	0.0898954	0.556037	0.874254	1.09406	0.367903	3.25349	1
class Bacilli id.1673	ebi-a-GCST90016910	Weighted median	14	0.022038	23.003	0.0886635	0.0148108	0.262138	0.954943	1.01492	0.60715	1.69656	1
class Bacilli id.1673	ebi-a-GCST90016910	Inverse variance weighted	14	0.022038	23.003	0.11236	-0.0522005	0.194036	0.78791	0.949139	0.648878	1.38834	1
class Bacilli id.1673	ebi-a-GCST90016910	Weighted mode	14	0.022038	23.003	0.0877772	0.0176194	0.265884	0.948173	1.01778	0.604404	1.71387	1
class Bacteroidia id.912	ebi-a-GCST90016911	Maximum likelihood	13	0.0302325	34.2734	0.14082	-0.191436	0.164624	0.244884	0.825772	0.598039	1.14023	0.173757
class Bacteroidia id.912	ebi-a-GCST90016911	MR Egger	13	0.0302325	34.2734	0.060484	-0.464709	0.362272	0.225945	0.628318	0.308892	1.27806	0.173757
class Bacteroidia id.912	ebi-a-GCST90016911	Weighted median	13	0.0302325	34.2734	0.105289	-0.138711	0.220992	0.530219	0.87048	0.564477	1.34237	0.282163
class Bacteroidia id.912	ebi-a-GCST90016911	Inverse variance weighted	13	0.0302325	34.2734	0.144337	-0.190842	0.16171	0.237942	0.826263	0.601822	1.13441	0.173757
class Bacteroidia id.912	ebi-a-GCST90016911	Weighted mode	13	0.0302325	34.2734	0.111536	-0.142993	0.208842	0.506547	0.86676	0.57561	1.30518	0.273004
class Betaproteobacteria id.2867	ebi-a-GCST90016912	Maximum likelihood	10	0.0157945	22.9405	0.0737172	-0.0533572	0.263706	0.839654	0.948041	0.5654	1.58964	0.691773
class Betaproteobacteria id.2867	ebi-a-GCST90016912	MR Egger	10	0.0157945	22.9405	0.070237	1.5728	1.45007	0.309686	4.8201	0.281015	82.6767	0.544987
class Betaproteobacteria id.2867	ebi-a-GCST90016912	Weighted median	10	0.0157945	22.9405	0.0754347	0.305349	0.364691	0.402435	1.3571	0.664018	2.77359	0.544987
class Betaproteobacteria id.2867	ebi-a-GCST90016912	Inverse variance weighted	10	0.0157945	22.9405	0.064826	-0.049928	0.33384	0.881115	0.951298	0.494477	1.83015	0.701954
class Betaproteobacteria id.2867	ebi-a-GCST90016912	Weighted mode	10	0.0157945	22.9405	0.0697711	0.338665	0.426987	0.448094	1.40307	0.607605	3.23996	0.544987
class Clostridia id.1859	ebi-a-GCST90016913	Maximum likelihood	10	0.0254262	37.2951	0.080068	-0.247842	0.245001	0.311732	0.780484	0.482853	1.26157	0.226696
class Clostridia id.1859	ebi-a-GCST90016913	MR Egger	10	0.0254262	37.2951	0.0502877	-0.916365	1.2728	0.492044	0.39997	0.0330067	4.84678	0.242168
class Clostridia id.1859	ebi-a-GCST90016913	Weighted median	10	0.0254262	37.2951	0.0669587	-0.286994	0.312609	0.358587	0.750516	0.406689	1.38503	0.226696
class Clostridia id.1859	ebi-a-GCST90016913	Inverse variance weighted	10	0.0254262	37.2951	0.080969	-0.24439	0.2423	0.313154	0.783182	0.487094	1.25925	0.226696
class Clostridia id.1859	ebi-a-GCST90016913	Weighted mode	10	0.0254262	37.2951	0.0610695	-0.300119	0.381243	0.45139	0.74073	0.350864	1.5638	0.226696
class Coriobacteriia id.809	ebi-a-GCST90016914	Maximum likelihood	11	0.0154906	20.4461	0.102459	0.273538	0.245229	0.264664	1.31461	0.812929	2.12588	0.812114
class Coriobacteriia id.809	ebi-a-GCST90016914	MR Egger	11	0.0154906	20.4461	0.0506124	-0.595667	0.938455	0.541401	0.551195	0.0875943	3.46844	0.889431
class Coriobacteriia id.809	ebi-a-GCST90016914	Weighted median	11	0.0154906	20.4461	0.0663604	-0.0219667	0.323799	0.945912	0.978273	0.518605	1.84537	0.933574
class Coriobacteriia id.809	ebi-a-GCST90016914	Inverse variance weighted	11	0.0154906	20.4461	0.100839	0.259265	0.245489	0.290914	1.29598	0.801001	2.09682	0.812114
class Coriobacteriia id.809	ebi-a-GCST90016914	Weighted mode	11	0.0154906	20.4461	0.0553682	-0.230752	0.457244	0.624733	0.793936	0.32402	1.94536	0.902745
class Deltaproteobacteria id.3087	ebi-a-GCST90016915	Maximum likelihood	13	0.0221297	24.8797	0.146802	0.205254	0.203103	0.312213	1.22784	0.824624	1.82821	0.875304
class Deltaproteobacteria id.3087	ebi-a-GCST90016915	MR Egger	13	0.0221297	24.8797	0.0554031	-0.336071	0.490281	0.507239	0.714573	0.273345	1.86802	0.919383
class Deltaproteobacteria id.3087	ebi-a-GCST90016915	Weighted median	13	0.0221297	24.8797	0.0810622	-0.0137317	0.284286	0.961475	0.986362	0.564998	1.72197	0.955785
class Deltaproteobacteria id.3087	ebi-a-GCST90016915	Inverse variance weighted	13	0.0221297	24.8797	0.152726	0.202683	0.196826	0.303122	1.22468	0.832689	1.80122	0.875304
class Deltaproteobacteria id.3087	ebi-a-GCST90016915	Weighted mode	13	0.0221297	24.8797	0.0721849	-0.0706956	0.317025	0.827289	0.931745	0.500541	1.73442	0.94898
class Erysipelotrichia id.2147	ebi-a-GCST90016916	Maximum likelihood	9	0.010755	17.2695	0.0664327	-0.00941399	0.272654	0.972457	0.99063	0.580529	1.69044	1
class Erysipelotrichia id.2147	ebi-a-GCST90016916	MR Egger	9	0.010755	17.2695	0.0518193	0.795916	1.82507	0.675896	2.21647	0.0619633	79.2846	1
class Erysipelotrichia id.2147	ebi-a-GCST90016916	Weighted median	9	0.010755	17.2695	0.0576697	-0.114752	0.358231	0.748718	0.891587	0.441806	1.79927	1
class Erysipelotrichia id.2147	ebi-a-GCST90016916	Inverse variance weighted	9	0.010755	17.2695	0.0669508	-0.00913732	0.26857	0.97286	0.990904	0.585356	1.67743	1
class Erysipelotrichia id.2147	ebi-a-GCST90016916	Weighted mode	9	0.010755	17.2695	0.0528194	-0.129092	0.581528	0.829885	0.878893	0.281144	2.74753	1
class Gammaproteobacteria id.3303	ebi-a-GCST90016917	Maximum likelihood	5	0.0085954	24.796	0.0683639	0.417102	0.353466	0.237986	1.51756	0.759047	3.03404	0.33152
class Gammaproteobacteria id.3303	ebi-a-GCST90016917	MR Egger	5	0.0085954	24.796	0.0500026	-2.00613	2.60379	0.497138	0.134508	0.000817255	22.1381	0.391735
class Gammaproteobacteria id.3303	ebi-a-GCST90016917	Weighted median	5	0.0085954	24.796	0.0579207	0.287565	0.47128	0.541744	1.33318	0.529329	3.35776	0.397351
class Gammaproteobacteria id.3303	ebi-a-GCST90016917	Inverse variance weighted	5	0.0085954	24.796	0.068695	0.405609	0.346354	0.241565	1.50022	0.760907	2.95785	0.33152
class Gammaproteobacteria id.3303	ebi-a-GCST90016917	Weighted mode	5	0.0085954	24.796	0.0561396	0.268773	0.525024	0.635671	1.30836	0.467538	3.66131	0.436193
class Lentisphaeria id.2250	ebi-a-GCST90016918	Maximum likelihood	6	0.0335507	82.7327	0.198049	0.0288721	0.170456	0.865496	1.02929	0.73696	1.43759	1
class Lentisphaeria id.2250	ebi-a-GCST90016918	MR Egger	6	0.0335507	82.7327	0.0710129	0.673303	0.843676	0.469532	1.9607	0.375198	10.2462	1
class Lentisphaeria id.2250	ebi-a-GCST90016918	Weighted median	6	0.0335507	82.7327	0.136734	0.0272278	0.220674	0.901803	1.0276	0.666781	1.58368	1
class Lentisphaeria id.2250	ebi-a-GCST90016918	Inverse variance weighted	6	0.0335507	82.7327	0.136721	0.0271921	0.220682	0.901934	1.02757	0.666747	1.58364	1
class Lentisphaeria id.2250	ebi-a-GCST90016918	Weighted mode	6	0.0335507	82.7327	0.111359	0.0129511	0.257481	0.961831	1.01304	0.611579	1.67802	1
class Melainabacteria id.1589	ebi-a-GCST90016919	Maximum likelihood	7	0.0254344	53.3073	0.109549	-0.180435	0.187515	0.335928	0.834907	0.578125	1.20574	0.401918
class Melainabacteria id.1589	ebi-a-GCST90016919	MR Egger	7	0.0254344	53.3073	0.0549226	-0.0549618	0.729306	0.942849	0.946521	0.226638	3.95301	0.653516
class Melainabacteria id.1589	ebi-a-GCST90016919	Weighted median	7	0.0254344	53.3073	0.079792	-0.250703	0.245451	0.307068	0.778254	0.481048	1.25908	0.401918
class Melainabacteria id.1589	ebi-a-GCST90016919	Inverse variance weighted	7	0.0254344	53.3073	0.111004	-0.182158	0.185	0.324802	0.83347	0.579982	1.19775	0.401918
class Melainabacteria id.1589	ebi-a-GCST90016919	Weighted mode	7	0.0254344	53.3073	0.0695694	-0.210729	0.314351	0.527571	0.809993	0.437422	1.4999	0.513473
class Methanobacteria id.119	ebi-a-GCST90016920	Maximum likelihood	7	0.0364158	77.193	0.28202	0.0809229	0.150008	0.589571	1.08429	0.808082	1.4549	0.498965
class Methanobacteria id.119	ebi-a-GCST90016920	MR Egger	7	0.0364158	77.193	0.0619394	-0.0318844	0.574596	0.957897	0.968619	0.314085	2.98716	0.591518
class Methanobacteria id.119	ebi-a-GCST90016920	Weighted median	7	0.0364158	77.193	0.19567	0.083476	0.189019	0.658758	1.08706	0.750511	1.57452	0.498965
class Methanobacteria id.119	ebi-a-GCST90016920	Inverse variance weighted	7	0.0364158	77.193	0.284414	0.080203	0.149135	0.590724	1.08351	0.808882	1.45137	0.498965
class Methanobacteria id.119	ebi-a-GCST90016920	Weighted mode	7	0.0364158	77.193	0.173813	0.117785	0.211712	0.598094	1.125	0.742918	1.7036	0.498965
class Mollicutes id.3920	ebi-a-GCST90016921	Maximum likelihood	11	0.0219111	29.1104	0.091935	-0.235466	0.195561	0.228568	0.790203	0.538609	1.15932	0.261689
class Mollicutes id.3920	ebi-a-GCST90016921	MR Egger	11	0.0219111	29.1104	0.0784049	1.11248	0.911659	0.253367	3.04189	0.509476	18.1619	0.261689
class Mollicutes id.3920	ebi-a-GCST90016921	Weighted median	11	0.0219111	29.1104	0.0811753	-0.0957589	0.260137	0.712791	0.908683	0.545732	1.51302	0.499285
class Mollicutes id.3920	ebi-a-GCST90016921	Inverse variance weighted	11	0.0219111	29.1104	0.0959289	-0.23454	0.18721	0.210271	0.790934	0.548005	1.14155	0.261689
class Mollicutes id.3920	ebi-a-GCST90016921	Weighted mode	11	0.0219111	29.1104	0.0751472	-0.0344776	0.307466	0.912936	0.96611	0.528818	1.76501	0.560851
class Negativicutes id.2164	ebi-a-GCST90016922	Maximum likelihood	9	0.0116739	18.7624	0.0824191	0.277987	0.270771	0.304586	1.32047	0.776682	2.24498	0.324781
class Negativicutes id.2164	ebi-a-GCST90016922	MR Egger	9	0.0116739	18.7624	0.0550698	1.33649	1.95776	0.516767	3.80567	0.0820259	176.568	0.324781
class Negativicutes id.2164	ebi-a-GCST90016922	Weighted median	9	0.0116739	18.7624	0.0657445	0.226004	0.367147	0.53818	1.25358	0.610422	2.57439	0.324781
class Negativicutes id.2164	ebi-a-GCST90016922	Inverse variance weighted	9	0.0116739	18.7624	0.0737333	0.264091	0.311362	0.396338	1.30225	0.707386	2.39734	0.324781
class Negativicutes id.2164	ebi-a-GCST90016922	Weighted mode	9	0.0116739	18.7624	0.0558395	0.108185	0.534227	0.844576	1.11425	0.391058	3.17488	0.430149
class Verrucomicrobiae id.4029	ebi-a-GCST90016923	Maximum likelihood	8	0.0161027	29.2485	0.0872487	0.0642294	0.239819	0.788834	1.06634	0.666433	1.70621	1
class Verrucomicrobiae id.4029	ebi-a-GCST90016923	MR Egger	8	0.0161027	29.2485	0.0503046	0.625369	4.59942	0.896295	1.86894	0.000227242	15371	1
class Verrucomicrobiae id.4029	ebi-a-GCST90016923	Weighted median	8	0.0161027	29.2485	0.0683024	-0.00581172	0.317384	0.985391	0.994205	0.53372	1.85199	1
class Verrucomicrobiae id.4029	ebi-a-GCST90016923	Inverse variance weighted	8	0.0161027	29.2485	0.0700388	0.0614581	0.324587	0.849824	1.06339	0.562856	2.00902	1
class Verrucomicrobiae id.4029	ebi-a-GCST90016923	Weighted mode	8	0.0161027	29.2485	0.0583286	0.0307605	0.486586	0.951361	1.03124	0.397346	2.67639	1
family Acidaminococcaceae id.2166	ebi-a-GCST90016924	Maximum likelihood	4	0.00999285	36.0875	0.0698587	0.1823	0.289898	0.529451	1.19997	0.679839	2.11806	0.294781
family Acidaminococcaceae id.2166	ebi-a-GCST90016924	MR Egger	4	0.00999285	36.0875	0.0562128	0.526282	0.728031	0.544857	1.69263	0.406302	7.05138	0.299278
family Acidaminococcaceae id.2166	ebi-a-GCST90016924	Weighted median	4	0.00999285	36.0875	0.0672636	0.284258	0.344035	0.408663	1.32878	0.677023	2.60796	0.294781
family Acidaminococcaceae id.2166	ebi-a-GCST90016924	Inverse variance weighted	4	0.00999285	36.0875	0.0699835	0.179574	0.288215	0.533247	1.19671	0.680228	2.10534	0.294781
family Acidaminococcaceae id.2166	ebi-a-GCST90016924	Weighted mode	4	0.00999285	36.0875	0.0660459	0.323587	0.371029	0.447319	1.38208	0.667891	2.85995	0.294781
family Actinomycetaceae id.421	ebi-a-GCST90016925	Maximum likelihood	3	0.00812612	39.0573	0.0545713	-0.346931	0.319465	0.277489	0.706854	0.377916	1.3221	0.250003
family Actinomycetaceae id.421	ebi-a-GCST90016925	MR Egger	3	0.00812612	39.0573	0.147689	3.54224	3.45497	0.49206	34.5441	0.0395775	30150.9	0.366671
family Actinomycetaceae id.421	ebi-a-GCST90016925	Weighted median	3	0.00812612	39.0573	0.0515034	-0.628066	0.420104	0.134908	0.533623	0.234226	1.21572	0.250003
family Actinomycetaceae id.421	ebi-a-GCST90016925	Inverse variance weighted	3	0.00812612	39.0573	0.0512107	-0.309933	0.643414	0.630018	0.733496	0.207832	2.58871	0.425709
family Actinomycetaceae id.421	ebi-a-GCST90016925	Weighted mode	3	0.00812612	39.0573	0.0509489	-0.787273	0.450892	0.22292	0.455084	0.188055	1.10128	0.250003
family Alcaligenaceae id.2875	ebi-a-GCST90016926	Maximum likelihood	10	0.0203652	29.7173	0.133455	0.468836	0.272568	0.0854197	1.59813	0.936695	2.72664	0.0600799
family Alcaligenaceae id.2875	ebi-a-GCST90016926	MR Egger	10	0.0203652	29.7173	0.571237	3.42829	2.07213	0.136628	30.8239	0.530949	1789.46	0.0600799
family Alcaligenaceae id.2875	ebi-a-GCST90016926	Weighted median	10	0.0203652	29.7173	0.0937156	0.537474	0.400172	0.179237	1.71168	0.781248	3.75021	0.0600799
family Alcaligenaceae id.2875	ebi-a-GCST90016926	Inverse variance weighted	10	0.0203652	29.7173	0.0912176	0.439586	0.373472	0.239185	1.55206	0.746456	3.22712	0.0785951
family Alcaligenaceae id.2875	ebi-a-GCST90016926	Weighted mode	10	0.0203652	29.7173	0.0947593	0.940546	0.591943	0.146543	2.56138	0.80279	8.17233	0.0600799
family Bacteroidaceae id.917	ebi-a-GCST90016927	Maximum likelihood	6	0.00848911	20.4042	0.0564239	-0.134986	0.340673	0.691932	0.873728	0.448115	1.70358	0.565572
family Bacteroidaceae id.917	ebi-a-GCST90016927	MR Egger	6	0.00848911	20.4042	0.0560982	1.63003	2.04234	0.469502	5.10401	0.0932051	279.501	0.510943
family Bacteroidaceae id.917	ebi-a-GCST90016927	Weighted median	6	0.00848911	20.4042	0.0527514	-0.375948	0.408589	0.357514	0.686638	0.308269	1.52942	0.510943
family Bacteroidaceae id.917	ebi-a-GCST90016927	Inverse variance weighted	6	0.00848911	20.4042	0.056571	-0.132937	0.337545	0.693702	0.87552	0.451795	1.69664	0.566199
family Bacteroidaceae id.917	ebi-a-GCST90016927	Weighted mode	6	0.00848911	20.4042	0.0510779	-0.493545	0.580033	0.433677	0.610459	0.19585	1.90279	0.510943
family Bacteroidales S24 7group id.11173	ebi-a-GCST90016928	Maximum likelihood	7	0.0258616	54.2265	0.116162	-0.16778	0.181904	0.356343	0.84554	0.591963	1.20774	0.770903
family Bacteroidales S24 7group id.11173	ebi-a-GCST90016928	MR Egger	7	0.0258616	54.2265	0.0525457	-0.257193	0.834784	0.770431	0.773219	0.150563	3.97087	0.838999
family Bacteroidales S24 7group id.11173	ebi-a-GCST90016928	Weighted median	7	0.0258616	54.2265	0.0854941	-0.168439	0.246544	0.49448	0.844983	0.521177	1.36997	0.770903
family Bacteroidales S24 7group id.11173	ebi-a-GCST90016928	Inverse variance weighted	7	0.0258616	54.2265	0.0900482	-0.159119	0.234532	0.497485	0.852895	0.53859	1.35062	0.770903
family Bacteroidales S24 7group id.11173	ebi-a-GCST90016928	Weighted mode	7	0.0258616	54.2265	0.0814002	-0.162238	0.263487	0.560687	0.850239	0.50729	1.42504	0.791339
family Bifidobacteriaceae id.433	ebi-a-GCST90016929	Maximum likelihood	9	0.0203244	32.9539	0.110437	0.194077	0.24206	0.422685	1.21419	0.755511	1.95134	1
family Bifidobacteriaceae id.433	ebi-a-GCST90016929	MR Egger	9	0.0203244	32.9539	0.0528068	-0.119464	0.80892	0.886757	0.887396	0.181782	4.33196	1
family Bifidobacteriaceae id.433	ebi-a-GCST90016929	Weighted median	9	0.0203244	32.9539	0.07712	0.0278747	0.303662	0.926861	1.02827	0.567053	1.86461	1
family Bifidobacteriaceae id.433	ebi-a-GCST90016929	Inverse variance weighted	9	0.0203244	32.9539	0.11264	0.188875	0.236636	0.424775	1.20789	0.759623	1.92068	1
family Bifidobacteriaceae id.433	ebi-a-GCST90016929	Weighted mode	9	0.0203244	32.9539	0.0737213	0.0268343	0.324058	0.936039	1.0272	0.544265	1.93864	1
family Clostridiaceae1 id.1869	ebi-a-GCST90016931	Maximum likelihood	7	0.01375	28.477	0.0807456	0.135066	0.261422	0.605393	1.14461	0.685696	1.91067	0.417201
family Clostridiaceae1 id.1869	ebi-a-GCST90016931	MR Egger	7	0.01375	28.477	0.0502048	-0.96541	1.05629	0.402658	0.380827	0.0480393	3.01897	0.417201
family Clostridiaceae1 id.1869	ebi-a-GCST90016931	Weighted median	7	0.01375	28.477	0.0602442	-0.198274	0.322632	0.538852	0.820145	0.435774	1.54355	0.417201
family Clostridiaceae1 id.1869	ebi-a-GCST90016931	Inverse variance weighted	7	0.01375	28.477	0.080067	0.127508	0.262318	0.626909	1.13599	0.679339	1.89962	0.420077
family Clostridiaceae1 id.1869	ebi-a-GCST90016931	Weighted mode	7	0.01375	28.477	0.0565476	-0.208733	0.398903	0.619543	0.811612	0.37136	1.77379	0.417201
family Clostridiales vadin BB60 group id.11286	ebi-a-GCST90016932	Maximum likelihood	14	0.0381988	40.5414	0.251934	-0.0121887	0.149931	0.935207	0.987885	0.736347	1.32535	0.892964
family Clostridiales vadin BB60 group id.11286	ebi-a-GCST90016932	MR Egger	14	0.0381988	40.5414	0.175641	0.931275	0.48563	0.0792611	2.53774	0.979651	6.57391	0.414198
family Clostridiales vadin BB60 group id.11286	ebi-a-GCST90016932	Weighted median	14	0.0381988	40.5414	0.175056	0.0683487	0.205365	0.739274	1.07074	0.715934	1.60138	0.868331
family Clostridiales vadin BB60 group id.11286	ebi-a-GCST90016932	Inverse variance weighted	14	0.0381988	40.5414	0.25815	-0.0121593	0.147709	0.934393	0.987914	0.739583	1.31963	0.892881
family Clostridiales vadin BB60 group id.11286	ebi-a-GCST90016932	Weighted mode	14	0.0381988	40.5414	0.136259	0.0707015	0.246561	0.778823	1.07326	0.661954	1.74013	0.874176
family Coriobacteriaceae id.811	ebi-a-GCST90016933	Maximum likelihood	11	0.0154906	20.4461	0.102459	0.273538	0.245229	0.264664	1.31461	0.812929	2.12588	0.812114
family Coriobacteriaceae id.811	ebi-a-GCST90016933	MR Egger	11	0.0154906	20.4461	0.0506124	-0.595667	0.938455	0.541401	0.551195	0.0875943	3.46844	0.889431
family Coriobacteriaceae id.811	ebi-a-GCST90016933	Weighted median	11	0.0154906	20.4461	0.0650849	-0.0219667	0.337087	0.948041	0.978273	0.505273	1.89406	0.933713
family Coriobacteriaceae id.811	ebi-a-GCST90016933	Inverse variance weighted	11	0.0154906	20.4461	0.100839	0.259265	0.245489	0.290914	1.29598	0.801001	2.09682	0.812114
family Coriobacteriaceae id.811	ebi-a-GCST90016933	Weighted mode	11	0.0154906	20.4461	0.0552248	-0.230752	0.463458	0.629327	0.793936	0.320098	1.9692	0.903386
family Defluviitaleaceae id.1924	ebi-a-GCST90016934	Maximum likelihood	7	0.0156111	32.3925	0.0818422	-0.040671	0.229648	0.859429	0.960145	0.612148	1.50597	1
family Defluviitaleaceae id.1924	ebi-a-GCST90016934	MR Egger	7	0.0156111	32.3925	0.0502503	-1.08376	0.904383	0.284481	0.338321	0.0574781	1.99139	1
family Defluviitaleaceae id.1924	ebi-a-GCST90016934	Weighted median	7	0.0156111	32.3925	0.0800096	0.197472	0.300022	0.510415	1.21832	0.676671	2.19353	1
family Defluviitaleaceae id.1924	ebi-a-GCST90016934	Inverse variance weighted	7	0.0156111	32.3925	0.0827006	-0.0401798	0.226776	0.859368	0.960617	0.615907	1.49825	1
family Defluviitaleaceae id.1924	ebi-a-GCST90016934	Weighted mode	7	0.0156111	32.3925	0.0788141	0.232555	0.317016	0.490866	1.26182	0.677873	2.3488	1
family Desulfovibrionaceae id.3169	ebi-a-GCST90016935	Maximum likelihood	10	0.0219586	32.0946	0.148394	0.271268	0.214421	0.205829	1.31163	0.861571	1.99678	0.351708
family Desulfovibrionaceae id.3169	ebi-a-GCST90016935	MR Egger	10	0.0219586	32.0946	0.054458	-0.44065	0.484137	0.389329	0.643618	0.249185	1.66239	0.456746
family Desulfovibrionaceae id.3169	ebi-a-GCST90016935	Weighted median	10	0.0219586	32.0946	0.0970354	0.197961	0.285477	0.488032	1.21892	0.69658	2.13293	0.513124
family Desulfovibrionaceae id.3169	ebi-a-GCST90016935	Inverse variance weighted	10	0.0219586	32.0946	0.15609	0.260814	0.204577	0.202346	1.29799	0.869222	1.93825	0.351708
family Desulfovibrionaceae id.3169	ebi-a-GCST90016935	Weighted mode	10	0.0219586	32.0946	0.0760444	0.0634171	0.333636	0.853466	1.06547	0.554045	2.04898	0.648267
family Enterobacteriaceae id.3469	ebi-a-GCST90016936	Maximum likelihood	6	0.0148394	35.8973	0.0835102	0.243814	0.290213	0.400841	1.27611	0.722525	2.25383	0.542388
family Enterobacteriaceae id.3469	ebi-a-GCST90016936	MR Egger	6	0.0148394	35.8973	0.050047	-0.720443	2.92598	0.817629	0.486537	0.00157206	150.579	0.707403
family Enterobacteriaceae id.3469	ebi-a-GCST90016936	Weighted median	6	0.0148394	35.8973	0.0747665	0.437937	0.408958	0.284232	1.54951	0.695155	3.45387	0.531001
family Enterobacteriaceae id.3469	ebi-a-GCST90016936	Inverse variance weighted	6	0.0148394	35.8973	0.0671042	0.232797	0.399978	0.56055	1.26213	0.576281	2.76421	0.623708
family Enterobacteriaceae id.3469	ebi-a-GCST90016936	Weighted mode	6	0.0148394	35.8973	0.0764018	0.519115	0.429775	0.281105	1.68054	0.723797	3.90194	0.531001
family Erysipelotrichaceae id.2149	ebi-a-GCST90016937	Maximum likelihood	9	0.010755	17.2695	0.0664327	-0.00941399	0.272654	0.972457	0.99063	0.580529	1.69044	1
family Erysipelotrichaceae id.2149	ebi-a-GCST90016937	MR Egger	9	0.010755	17.2695	0.0518193	0.795916	1.82507	0.675896	2.21647	0.0619633	79.2846	1
family Erysipelotrichaceae id.2149	ebi-a-GCST90016937	Weighted median	9	0.010755	17.2695	0.0574801	-0.114752	0.362721	0.751726	0.891587	0.437935	1.81517	1
family Erysipelotrichaceae id.2149	ebi-a-GCST90016937	Inverse variance weighted	9	0.010755	17.2695	0.0669508	-0.00913732	0.26857	0.97286	0.990904	0.585356	1.67743	1
family Erysipelotrichaceae id.2149	ebi-a-GCST90016937	Weighted mode	9	0.010755	17.2695	0.0531672	-0.129092	0.548731	0.81992	0.878893	0.29981	2.57647	1
family Family XI id.1936	ebi-a-GCST90016938	Maximum likelihood	8	0.04895	91.9822	0.337674	-0.108769	0.129035	0.399263	0.896938	0.696506	1.15505	1
family Family XI id.1936	ebi-a-GCST90016938	MR Egger	8	0.04895	91.9822	0.0547917	-0.101364	0.978919	0.920904	0.903604	0.132649	6.15533	1
family Family XI id.1936	ebi-a-GCST90016938	Weighted median	8	0.04895	91.9822	0.285093	0.0123125	0.161248	0.939135	1.01239	0.738057	1.38869	1
family Family XI id.1936	ebi-a-GCST90016938	Inverse variance weighted	8	0.04895	91.9822	0.339768	-0.103839	0.129194	0.421544	0.901371	0.699732	1.16111	1
family Family XI id.1936	ebi-a-GCST90016938	Weighted mode	8	0.04895	91.9822	0.215557	0.0116937	0.191563	0.953031	1.01176	0.695052	1.47279	1
family Family XIII id.1957	ebi-a-GCST90016939	Maximum likelihood	8	0.0144174	26.1426	0.118911	0.584196	0.282616	0.0387245	1.79355	1.03073	3.1209	0.0607261
family Family XIII id.1957	ebi-a-GCST90016939	MR Egger	8	0.0144174	26.1426	0.0555824	1.17979	1.7729	0.530493	3.25369	0.100752	105.075	0.282473
family Family XIII id.1957	ebi-a-GCST90016939	Weighted median	8	0.0144174	26.1426	0.0924833	0.619131	0.370599	0.0947965	1.85731	0.898307	3.84013	0.0673021
family Family XIII id.1957	ebi-a-GCST90016939	Inverse variance weighted	8	0.0144174	26.1426	0.110465	0.558876	0.293661	0.0570227	1.74871	0.98344	3.10947	0.0607261
family Family XIII id.1957	ebi-a-GCST90016939	Weighted mode	8	0.0144174	26.1426	0.0787407	0.707761	0.490627	0.192353	2.02944	0.775794	5.30893	0.124913
family Lachnospiraceae id.1987	ebi-a-GCST90016940	Maximum likelihood	15	0.0193999	18.8473	0.11237	0.0984585	0.211661	0.641809	1.10347	0.72877	1.67082	0.468535
family Lachnospiraceae id.1987	ebi-a-GCST90016940	MR Egger	15	0.0193999	18.8473	0.0684897	0.522923	0.588097	0.390064	1.68695	0.532727	5.34196	0.376217
family Lachnospiraceae id.1987	ebi-a-GCST90016940	Weighted median	15	0.0193999	18.8473	0.0998946	0.278183	0.282493	0.324751	1.32073	0.75919	2.29761	0.376217
family Lachnospiraceae id.1987	ebi-a-GCST90016940	Inverse variance weighted	15	0.0193999	18.8473	0.113147	0.093739	0.209397	0.654398	1.09827	0.728564	1.65559	0.473375
family Lachnospiraceae id.1987	ebi-a-GCST90016940	Weighted mode	15	0.0193999	18.8473	0.0954461	0.344056	0.315834	0.294393	1.41066	0.759588	2.61978	0.376217
family Lactobacillaceae id.1836	ebi-a-GCST90016941	Maximum likelihood	6	0.0316613	77.9212	0.122443	-0.205953	0.185334	0.266459	0.813871	0.565974	1.17035	0.135079
family Lactobacillaceae id.1836	ebi-a-GCST90016941	MR Egger	6	0.0316613	77.9212	0.0627196	0.0121481	0.54258	0.98321	1.01222	0.34948	2.93177	0.316998
family Lactobacillaceae id.1836	ebi-a-GCST90016941	Weighted median	6	0.0316613	77.9212	0.0884067	-0.277245	0.235354	0.2388	0.757869	0.477812	1.20207	0.135079
family Lactobacillaceae id.1836	ebi-a-GCST90016941	Inverse variance weighted	6	0.0316613	77.9212	0.124024	-0.200995	0.184307	0.275473	0.817916	0.569933	1.1738	0.135079
family Lactobacillaceae id.1836	ebi-a-GCST90016941	Weighted mode	6	0.0316613	77.9212	0.0813869	-0.279248	0.259383	0.330845	0.756352	0.454918	1.25752	0.135079
family Methanobacteriaceae id.121	ebi-a-GCST90016942	Maximum likelihood	7	0.0364158	77.193	0.28202	0.0809229	0.150008	0.589571	1.08429	0.808082	1.4549	0.496705
family Methanobacteriaceae id.121	ebi-a-GCST90016942	MR Egger	7	0.0364158	77.193	0.0619394	-0.0318844	0.574596	0.957897	0.968619	0.314085	2.98716	0.591518
family Methanobacteriaceae id.121	ebi-a-GCST90016942	Weighted median	7	0.0364158	77.193	0.201279	0.083476	0.185571	0.652831	1.08706	0.7556	1.56392	0.496705
family Methanobacteriaceae id.121	ebi-a-GCST90016942	Inverse variance weighted	7	0.0364158	77.193	0.284414	0.080203	0.149135	0.590724	1.08351	0.808882	1.45137	0.496705
family Methanobacteriaceae id.121	ebi-a-GCST90016942	Weighted mode	7	0.0364158	77.193	0.178246	0.117785	0.208123	0.591954	1.125	0.748162	1.69165	0.496705
family Oxalobacteraceae id.2966	ebi-a-GCST90016943	Maximum likelihood	7	0.0265704	55.7533	0.118213	-0.14736	0.185402	0.426723	0.862984	0.600047	1.24114	0.543076
family Oxalobacteraceae id.2966	ebi-a-GCST90016943	MR Egger	7	0.0265704	55.7533	0.0514512	-0.00335753	1.44403	0.998235	0.996648	0.0587974	16.8937	0.735476
family Oxalobacteraceae id.2966	ebi-a-GCST90016943	Weighted median	7	0.0265704	55.7533	0.0705341	-0.401807	0.259167	0.121051	0.66911	0.402615	1.112	0.252147
family Oxalobacteraceae id.2966	ebi-a-GCST90016943	Inverse variance weighted	7	0.0265704	55.7533	0.087736	-0.128784	0.2523	0.609745	0.879164	0.536176	1.44156	0.629398
family Oxalobacteraceae id.2966	ebi-a-GCST90016943	Weighted mode	7	0.0265704	55.7533	0.0598486	-0.588669	0.309501	0.105877	0.555065	0.302616	1.01811	0.252147
family Pasteurellaceae id.3689	ebi-a-GCST90016944	Maximum likelihood	10	0.0361706	53.6462	0.147542	-0.155489	0.180267	0.388385	0.855997	0.60121	1.21876	0.538664
family Pasteurellaceae id.3689	ebi-a-GCST90016944	MR Egger	10	0.0361706	53.6462	0.0569639	-0.235378	0.610874	0.710048	0.790272	0.238666	2.61675	0.61221
family Pasteurellaceae id.3689	ebi-a-GCST90016944	Weighted median	10	0.0361706	53.6462	0.100978	-0.17346	0.242897	0.475147	0.840751	0.522287	1.3534	0.538664
family Pasteurellaceae id.3689	ebi-a-GCST90016944	Inverse variance weighted	10	0.0361706	53.6462	0.103344	-0.153933	0.242251	0.52515	0.85733	0.53326	1.37834	0.538664
family Pasteurellaceae id.3689	ebi-a-GCST90016944	Weighted mode	10	0.0361706	53.6462	0.0909985	-0.182199	0.267901	0.513554	0.833435	0.492981	1.40901	0.538664
family Peptococcaceae id.2024	ebi-a-GCST90016945	Maximum likelihood	5	0.0111013	32.106	0.0779058	0.228076	0.270427	0.399009	1.25618	0.739367	2.13425	0.467948
family Peptococcaceae id.2024	ebi-a-GCST90016945	MR Egger	5	0.0111013	32.106	0.0500969	-0.388759	2.45531	0.884251	0.677897	0.00551017	83.3993	0.655711
family Peptococcaceae id.2024	ebi-a-GCST90016945	Weighted median	5	0.0111013	32.106	0.0692702	0.283792	0.343239	0.408347	1.32816	0.677764	2.60268	0.467948
family Peptococcaceae id.2024	ebi-a-GCST90016945	Inverse variance weighted	5	0.0111013	32.106	0.0784219	0.222201	0.266429	0.404281	1.24882	0.740819	2.10518	0.467948
family Peptococcaceae id.2024	ebi-a-GCST90016945	Weighted mode	5	0.0111013	32.106	0.0631967	0.272591	0.409411	0.541962	1.31336	0.588691	2.9301	0.538597
family Peptostreptococcaceae id.2042	ebi-a-GCST90016946	Maximum likelihood	12	0.0195794	23.7865	0.0945395	-0.0874086	0.208141	0.674523	0.916303	0.609348	1.37788	1
family Peptostreptococcaceae id.2042	ebi-a-GCST90016946	MR Egger	12	0.0195794	23.7865	0.0751173	0.768165	0.648965	0.263915	2.15581	0.604226	7.69166	1
family Peptostreptococcaceae id.2042	ebi-a-GCST90016946	Weighted median	12	0.0195794	23.7865	0.0869121	0.0791304	0.26958	0.769115	1.08235	0.638109	1.83585	1
family Peptostreptococcaceae id.2042	ebi-a-GCST90016946	Inverse variance weighted	12	0.0195794	23.7865	0.0961578	-0.0844881	0.205134	0.680437	0.918983	0.614743	1.37379	1
family Peptostreptococcaceae id.2042	ebi-a-GCST90016946	Weighted mode	12	0.0195794	23.7865	0.0791957	0.05196	0.294421	0.863123	1.05333	0.591493	1.87578	1
family Porphyromonadaceae id.943	ebi-a-GCST90016947	Maximum likelihood	7	0.0103172	21.2933	0.0542207	-0.459664	0.334629	0.169549	0.631496	0.32774	1.21678	0.235345
family Porphyromonadaceae id.943	ebi-a-GCST90016947	MR Egger	7	0.0103172	21.2933	0.0520832	1.1954	2.491	0.651564	3.30489	0.0250479	436.056	0.467492
family Porphyromonadaceae id.943	ebi-a-GCST90016947	Weighted median	7	0.0103172	21.2933	0.0524066	-0.508168	0.421919	0.228428	0.601597	0.263124	1.37547	0.235345
family Porphyromonadaceae id.943	ebi-a-GCST90016947	Inverse variance weighted	7	0.0103172	21.2933	0.0544364	-0.448866	0.329959	0.173713	0.638352	0.334344	1.21878	0.235345
family Porphyromonadaceae id.943	ebi-a-GCST90016947	Weighted mode	7	0.0103172	21.2933	0.0514646	-0.483249	0.554322	0.416842	0.616776	0.208103	1.828	0.35965
family Prevotellaceae id.960	ebi-a-GCST90016948	Maximum likelihood	14	0.0295899	31.126	0.223742	0.161925	0.169156	0.338441	1.17577	0.843985	1.63799	0.489271
family Prevotellaceae id.960	ebi-a-GCST90016948	MR Egger	14	0.0295899	31.126	0.0589365	-0.369535	0.426763	0.403524	0.691056	0.299395	1.59507	0.489271
family Prevotellaceae id.960	ebi-a-GCST90016948	Weighted median	14	0.0295899	31.126	0.115352	-0.0213601	0.226592	0.924897	0.978866	0.627834	1.52617	0.687085
family Prevotellaceae id.960	ebi-a-GCST90016948	Inverse variance weighted	14	0.0295899	31.126	0.194583	0.155953	0.183911	0.396447	1.16877	0.815045	1.67601	0.489271
family Prevotellaceae id.960	ebi-a-GCST90016948	Weighted mode	14	0.0295899	31.126	0.0974098	-0.0523332	0.256969	0.841776	0.949013	0.573502	1.57039	0.666491
family Rhodospirillaceae id.2717	ebi-a-GCST90016949	Maximum likelihood	11	0.0314093	42.1385	0.153912	-0.151315	0.163601	0.355018	0.859577	0.62377	1.18453	0.49334
family Rhodospirillaceae id.2717	ebi-a-GCST90016949	MR Egger	11	0.0314093	42.1385	0.0512947	-0.0947851	1.51687	0.951541	0.909568	0.0465211	17.7836	0.68828
family Rhodospirillaceae id.2717	ebi-a-GCST90016949	Weighted median	11	0.0314093	42.1385	0.10288	-0.17854	0.221216	0.419619	0.836491	0.542198	1.29052	0.49334
family Rhodospirillaceae id.2717	ebi-a-GCST90016949	Inverse variance weighted	11	0.0314093	42.1385	0.158506	-0.148606	0.160635	0.354905	0.861908	0.629109	1.18085	0.49334
family Rhodospirillaceae id.2717	ebi-a-GCST90016949	Weighted mode	11	0.0314093	42.1385	0.0896899	-0.133882	0.266222	0.625928	0.874694	0.519091	1.4739	0.592243
family Rikenellaceae id.967	ebi-a-GCST90016950	Maximum likelihood	16	0.0246982	22.6156	0.121457	-0.123719	0.178943	0.489322	0.883628	0.622228	1.25484	0.319595
family Rikenellaceae id.967	ebi-a-GCST90016950	MR Egger	16	0.0246982	22.6156	0.0709463	0.827141	0.845628	0.344607	2.28677	0.435923	11.996	0.319595
family Rikenellaceae id.967	ebi-a-GCST90016950	Weighted median	16	0.0246982	22.6156	0.113761	0.14782	0.248172	0.551418	1.1593	0.71277	1.88558	0.319595
family Rikenellaceae id.967	ebi-a-GCST90016950	Inverse variance weighted	16	0.0246982	22.6156	0.100492	-0.12211	0.212322	0.565211	0.885051	0.583762	1.34184	0.324991
family Rikenellaceae id.967	ebi-a-GCST90016950	Weighted mode	16	0.0246982	22.6156	0.0996787	0.228729	0.303958	0.463395	1.257	0.69279	2.28071	0.319595
family Ruminococcaceae id.2050	ebi-a-GCST90016951	Maximum likelihood	6	0.0158815	38.4589	0.101391	0.252469	0.245576	0.303918	1.2872	0.795439	2.08298	0.443562
family Ruminococcaceae id.2050	ebi-a-GCST90016951	MR Egger	6	0.0158815	38.4589	0.056746	0.0482578	0.546145	0.933837	1.04944	0.359808	3.06088	0.651821
family Ruminococcaceae id.2050	ebi-a-GCST90016951	Weighted median	6	0.0158815	38.4589	0.0838029	0.255944	0.302585	0.397633	1.29168	0.713821	2.33733	0.443562
family Ruminococcaceae id.2050	ebi-a-GCST90016951	Inverse variance weighted	6	0.0158815	38.4589	0.0922297	0.249319	0.269487	0.354882	1.28315	0.756634	2.17605	0.443562
family Ruminococcaceae id.2050	ebi-a-GCST90016951	Weighted mode	6	0.0158815	38.4589	0.0808711	0.250966	0.314818	0.46151	1.28527	0.693448	2.38217	0.480574
family Streptococcaceae id.1850	ebi-a-GCST90016952	Maximum likelihood	12	0.0227621	27.7431	0.105463	-0.120054	0.195101	0.538328	0.886873	0.605046	1.29997	0.882093
family Streptococcaceae id.1850	ebi-a-GCST90016952	MR Egger	12	0.0227621	27.7431	0.0606122	0.665626	0.967597	0.507147	1.94571	0.29204	12.9632	0.882093
family Streptococcaceae id.1850	ebi-a-GCST90016952	Weighted median	12	0.0227621	27.7431	0.0940543	0.0264598	0.252817	0.916646	1.02681	0.625589	1.68536	0.926472
family Streptococcaceae id.1850	ebi-a-GCST90016952	Inverse variance weighted	12	0.0227621	27.7431	0.108127	-0.116089	0.19144	0.544252	0.890396	0.611823	1.29581	0.882093
family Streptococcaceae id.1850	ebi-a-GCST90016952	Weighted mode	12	0.0227621	27.7431	0.0843874	0.124975	0.315055	0.699194	1.13312	0.611077	2.10114	0.905759
unknown family id.1000001214	ebi-a-GCST90016953	Maximum likelihood	7	0.0266738	55.9763	0.130378	-0.0927291	0.181133	0.608693	0.91144	0.639065	1.2999	0.587755
unknown family id.1000001214	ebi-a-GCST90016953	MR Egger	7	0.0266738	55.9763	0.0531804	-0.285762	0.737276	0.714268	0.751441	0.177138	3.1877	0.624947
unknown family id.1000001214	ebi-a-GCST90016953	Weighted median	7	0.0266738	55.9763	0.0963616	-0.14014	0.22594	0.535091	0.869236	0.558231	1.35351	0.587755
unknown family id.1000001214	ebi-a-GCST90016953	Inverse variance weighted	7	0.0266738	55.9763	0.131771	-0.0914437	0.179857	0.611156	0.912613	0.641488	1.29833	0.587755
unknown family id.1000001214	ebi-a-GCST90016953	Weighted mode	7	0.0266738	55.9763	0.0738035	-0.176422	0.302416	0.580891	0.838264	0.463403	1.51636	0.587755
unknown family id.1000005471	ebi-a-GCST90016954	Maximum likelihood	12	0.0306174	37.6197	0.131886	-0.0939927	0.192051	0.624547	0.910289	0.624745	1.32634	1
unknown family id.1000005471	ebi-a-GCST90016954	MR Egger	12	0.0306174	37.6197	0.0612448	0.48624	0.91129	0.605293	1.62619	0.272562	9.70235	1
unknown family id.1000005471	ebi-a-GCST90016954	Weighted median	12	0.0306174	37.6197	0.112022	0.0367687	0.250591	0.883347	1.03745	0.634836	1.69541	1
unknown family id.1000005471	ebi-a-GCST90016954	Inverse variance weighted	12	0.0306174	37.6197	0.134023	-0.0944141	0.18958	0.618471	0.909906	0.627513	1.31938	1
unknown family id.1000005471	ebi-a-GCST90016954	Weighted mode	12	0.0306174	37.6197	0.0958182	0.0919671	0.307056	0.770132	1.09633	0.600579	2.0013	1
unknown family id.1000006161	ebi-a-GCST90016955	Maximum likelihood	13	0.0801819	95.835	0.595434	-0.184336	0.107198	0.0855072	0.831656	0.674055	1.02611	0.135495
unknown family id.1000006161	ebi-a-GCST90016955	MR Egger	13	0.0801819	95.835	0.108015	-0.145642	0.348983	0.684463	0.864467	0.436203	1.7132	0.542301
unknown family id.1000006161	ebi-a-GCST90016955	Weighted median	13	0.0801819	95.835	0.375259	-0.109422	0.154797	0.479645	0.896352	0.661779	1.21407	0.455845
unknown family id.1000006161	ebi-a-GCST90016955	Inverse variance weighted	13	0.0801819	95.835	0.619436	-0.181306	0.104569	0.0829455	0.83418	0.679593	1.02393	0.135495
unknown family id.1000006161	ebi-a-GCST90016955	Weighted mode	13	0.0801819	95.835	0.309537	-0.106059	0.174365	0.554354	0.899372	0.639024	1.26579	0.489696
family Veillonellaceae id.2172	ebi-a-GCST90016956	Maximum likelihood	15	0.0285927	28.041	0.179637	0.0466813	0.17091	0.784751	1.04779	0.749535	1.46472	0.610981
family Veillonellaceae id.2172	ebi-a-GCST90016956	MR Egger	15	0.0285927	28.041	0.174374	0.761891	0.356552	0.0521957	2.14232	1.06508	4.30912	0.174025
family Veillonellaceae id.2172	ebi-a-GCST90016956	Weighted median	15	0.0285927	28.041	0.141265	0.309349	0.263551	0.240485	1.36254	0.812849	2.28396	0.324916
family Veillonellaceae id.2172	ebi-a-GCST90016956	Inverse variance weighted	15	0.0285927	28.041	0.142201	0.0418599	0.200697	0.834782	1.04275	0.703627	1.54531	0.625567
family Veillonellaceae id.2172	ebi-a-GCST90016956	Weighted mode	15	0.0285927	28.041	0.16455	0.383923	0.254288	0.153332	1.46803	0.891828	2.41652	0.255611
family Verrucomicrobiaceae id.4036	ebi-a-GCST90016957	Maximum likelihood	8	0.0160896	29.2243	0.08725	0.0652662	0.239966	0.785636	1.06744	0.666932	1.70847	1
family Verrucomicrobiaceae id.4036	ebi-a-GCST90016957	MR Egger	8	0.0160896	29.2243	0.0502738	0.577206	4.62101	0.904676	1.78106	0.000207584	15281.3	1
family Verrucomicrobiaceae id.4036	ebi-a-GCST90016957	Weighted median	8	0.0160896	29.2243	0.0681166	-0.00753653	0.318312	0.981111	0.992492	0.531832	1.85216	1
family Verrucomicrobiaceae id.4036	ebi-a-GCST90016957	Inverse variance weighted	8	0.0160896	29.2243	0.069992	0.0611795	0.324739	0.850567	1.06309	0.562531	2.00906	1
family Verrucomicrobiaceae id.4036	ebi-a-GCST90016957	Weighted mode	8	0.0160896	29.2243	0.0604495	0.029912	0.434143	0.946997	1.03036	0.439988	2.41291	1
family Victivallaceae id.2255	ebi-a-GCST90016958	Maximum likelihood	5	0.0481701	144.738	0.318857	-0.0875385	0.135327	0.517718	0.916184	0.702732	1.19447	0.281945
family Victivallaceae id.2255	ebi-a-GCST90016958	MR Egger	5	0.0481701	144.738	0.053464	-0.729978	0.608885	0.31664	0.48192	0.14611	1.58953	0.263877
family Victivallaceae id.2255	ebi-a-GCST90016958	Weighted median	5	0.0481701	144.738	0.186019	-0.159033	0.17632	0.367082	0.852969	0.603735	1.20509	0.263877
family Victivallaceae id.2255	ebi-a-GCST90016958	Inverse variance weighted	5	0.0481701	144.738	0.308276	-0.0855708	0.138369	0.536296	0.917988	0.69993	1.20398	0.289138
family Victivallaceae id.2255	ebi-a-GCST90016958	Weighted mode	5	0.0481701	144.738	0.164771	-0.190823	0.18551	0.361781	0.826279	0.574404	1.1886	0.263877
genus Actinomyces id.423	ebi-a-GCST90016959	Maximum likelihood	6	0.0221108	53.8851	0.0780144	-0.391817	0.204859	0.0557969	0.675828	0.452331	1.00975	0.233824
genus Actinomyces id.423	ebi-a-GCST90016959	MR Egger	6	0.0221108	53.8851	0.0512079	-0.336434	1.03474	0.761372	0.714313	0.0939931	5.42851	0.797658
genus Actinomyces id.423	ebi-a-GCST90016959	Weighted median	6	0.0221108	53.8851	0.0629073	-0.443764	0.285342	0.119899	0.641617	0.366765	1.12244	0.383018
genus Actinomyces id.423	ebi-a-GCST90016959	Inverse variance weighted	6	0.0221108	53.8851	0.0614428	-0.36533	0.327639	0.264835	0.693968	0.36513	1.31896	0.578277
genus Actinomyces id.423	ebi-a-GCST90016959	Weighted mode	6	0.0221108	53.8851	0.059875	-0.497968	0.308737	0.167681	0.607765	0.331843	1.11311	0.464724
genus Adlercreutzia id.812	ebi-a-GCST90016960	Maximum likelihood	7	0.0274987	57.7563	0.114286	0.054473	0.237555	0.81863	1.05598	0.662898	1.68216	1
genus Adlercreutzia id.812	ebi-a-GCST90016960	MR Egger	7	0.0274987	57.7563	0.0538399	0.156763	1.06071	0.888283	1.16972	0.146281	9.35349	1
genus Adlercreutzia id.812	ebi-a-GCST90016960	Weighted median	7	0.0274987	57.7563	0.0832604	-0.0383809	0.298932	0.897838	0.962346	0.535643	1.72897	1
genus Adlercreutzia id.812	ebi-a-GCST90016960	Inverse variance weighted	7	0.0274987	57.7563	0.11555	0.0531824	0.235007	0.820967	1.05462	0.665357	1.67162	1
genus Adlercreutzia id.812	ebi-a-GCST90016960	Weighted mode	7	0.0274987	57.7563	0.0715466	-0.0678479	0.359532	0.85654	0.934403	0.461843	1.89049	1
genus Akkermansia id.4037	ebi-a-GCST90016961	Maximum likelihood	8	0.0160815	29.2093	0.0871684	0.0651907	0.240145	0.786035	1.06736	0.666647	1.70894	1
genus Akkermansia id.4037	ebi-a-GCST90016961	MR Egger	8	0.0160815	29.2093	0.0502624	0.550924	4.59689	0.908517	1.73486	0.000211987	14197.7	1
genus Akkermansia id.4037	ebi-a-GCST90016961	Weighted median	8	0.0160815	29.2093	0.0659529	-0.00797722	0.338767	0.981213	0.992055	0.510706	1.92708	1
genus Akkermansia id.4037	ebi-a-GCST90016961	Inverse variance weighted	8	0.0160815	29.2093	0.0699611	0.0610868	0.324876	0.850852	1.06299	0.562328	2.00941	1
genus Akkermansia id.4037	ebi-a-GCST90016961	Weighted mode	8	0.0160815	29.2093	0.0585934	0.0284308	0.47764	0.954199	1.02884	0.403434	2.62375	1
genus Alistipes id.968	ebi-a-GCST90016962	Maximum likelihood	13	0.0172848	19.3368	0.0723449	-0.326629	0.216163	0.130781	0.721351	0.472221	1.10192	0.124222
genus Alistipes id.968	ebi-a-GCST90016962	MR Egger	13	0.0172848	19.3368	0.15883	2.20932	1.25866	0.106979	9.10952	0.772869	107.37	0.124222
genus Alistipes id.968	ebi-a-GCST90016962	Weighted median	13	0.0172848	19.3368	0.0605228	-0.367784	0.301273	0.222175	0.692267	0.383552	1.24946	0.124222
genus Alistipes id.968	ebi-a-GCST90016962	Inverse variance weighted	13	0.0172848	19.3368	0.0652508	-0.318013	0.26339	0.227284	0.727593	0.434197	1.21924	0.124222
genus Alistipes id.968	ebi-a-GCST90016962	Weighted mode	13	0.0172848	19.3368	0.0560149	-0.308229	0.422356	0.479526	0.734747	0.321086	1.68134	0.230331
genus Allisonella id.2174	ebi-a-GCST90016963	Maximum likelihood	7	0.0644981	140.825	0.601864	0.0977677	0.126592	0.439934	1.10271	0.860404	1.41324	0.614798
genus Allisonella id.2174	ebi-a-GCST90016963	MR Egger	7	0.0644981	140.825	0.0541222	-0.458941	0.847105	0.611233	0.631953	0.12012	3.32472	0.614798
genus Allisonella id.2174	ebi-a-GCST90016963	Weighted median	7	0.0644981	140.825	0.36972	0.0588177	0.165795	0.722769	1.06058	0.766331	1.46782	0.651774
genus Allisonella id.2174	ebi-a-GCST90016963	Inverse variance weighted	7	0.0644981	140.825	0.616703	0.0942651	0.124	0.447133	1.09885	0.861763	1.40117	0.614798
genus Allisonella id.2174	ebi-a-GCST90016963	Weighted mode	7	0.0644981	140.825	0.216692	0.130305	0.246699	0.616321	1.13918	0.702419	1.8475	0.614798
genus Alloprevotella id.961	ebi-a-GCST90016964	Maximum likelihood	6	0.0523427	131.631	0.401858	-0.0323306	0.129705	0.803158	0.968186	0.750848	1.24844	1
genus Alloprevotella id.961	ebi-a-GCST90016964	MR Egger	6	0.0523427	131.631	0.0900232	1.13256	1.21423	0.403759	3.10359	0.287268	33.5306	1
genus Alloprevotella id.961	ebi-a-GCST90016964	Weighted median	6	0.0523427	131.631	0.312534	0.0204719	0.159038	0.897576	1.02068	0.747335	1.39401	1
genus Alloprevotella id.961	ebi-a-GCST90016964	Inverse variance weighted	6	0.0523427	131.631	0.410768	-0.0316057	0.128084	0.805096	0.968889	0.753783	1.24538	1
genus Alloprevotella id.961	ebi-a-GCST90016964	Weighted mode	6	0.0523427	131.631	0.210256	0.0911431	0.217894	0.693093	1.09543	0.714673	1.67903	1
genus Anaerofilum id.2053	ebi-a-GCST90016965	Maximum likelihood	7	0.0290741	61.1642	0.209582	0.129091	0.169142	0.445339	1.13779	0.816746	1.58504	0.475065
genus Anaerofilum id.2053	ebi-a-GCST90016965	MR Egger	7	0.0290741	61.1642	0.0502212	-0.913066	1.55716	0.5831	0.401292	0.0189663	8.49061	0.475065
genus Anaerofilum id.2053	ebi-a-GCST90016965	Weighted median	7	0.0290741	61.1642	0.103623	-0.0523999	0.239816	0.827039	0.948949	0.593072	1.51837	0.533885
genus Anaerofilum id.2053	ebi-a-GCST90016965	Inverse variance weighted	7	0.0290741	61.1642	0.126918	0.117306	0.238335	0.622585	1.12446	0.704807	1.79399	0.475065
genus Anaerofilum id.2053	ebi-a-GCST90016965	Weighted mode	7	0.0290741	61.1642	0.0728463	-0.155376	0.32904	0.653462	0.856093	0.449197	1.63157	0.475065
genus Anaerostipes id.1991	ebi-a-GCST90016966	Maximum likelihood	9	0.0160959	25.9857	0.062524	-0.298764	0.285707	0.295699	0.741735	0.423692	1.29852	0.389522
genus Anaerostipes id.1991	ebi-a-GCST90016966	MR Egger	9	0.0160959	25.9857	0.050459	-0.532065	1.17739	0.665009	0.587391	0.0584406	5.90391	0.496288
genus Anaerostipes id.1991	ebi-a-GCST90016966	Weighted median	9	0.0160959	25.9857	0.0567267	-0.324898	0.379122	0.391459	0.722601	0.343703	1.5192	0.389522
genus Anaerostipes id.1991	ebi-a-GCST90016966	Inverse variance weighted	9	0.0160959	25.9857	0.0631401	-0.29128	0.281075	0.300059	0.747306	0.430767	1.29645	0.389522
genus Anaerostipes id.1991	ebi-a-GCST90016966	Weighted mode	9	0.0160959	25.9857	0.0548752	-0.355743	0.431559	0.433645	0.700653	0.300713	1.6325	0.391164
genus Anaerotruncus id.2054	ebi-a-GCST90016967	Maximum likelihood	9	0.0228255	37.1039	0.128585	0.117916	0.209157	0.572914	1.12515	0.746744	1.69531	1
genus Anaerotruncus id.2054	ebi-a-GCST90016967	MR Egger	9	0.0228255	37.1039	0.0618944	0.246746	0.602249	0.694268	1.27985	0.393112	4.16682	1
genus Anaerotruncus id.2054	ebi-a-GCST90016967	Weighted median	9	0.0228255	37.1039	0.080093	-0.0565952	0.280953	0.840354	0.944977	0.54484	1.63898	1
genus Anaerotruncus id.2054	ebi-a-GCST90016967	Inverse variance weighted	9	0.0228255	37.1039	0.127932	0.11178	0.208724	0.592274	1.11827	0.742808	1.68351	1
genus Anaerotruncus id.2054	ebi-a-GCST90016967	Weighted mode	9	0.0228255	37.1039	0.0693045	-0.0866472	0.339423	0.804949	0.917001	0.471462	1.78358	1
genus Bacteroides id.918	ebi-a-GCST90016968	Maximum likelihood	6	0.00848911	20.4042	0.0564239	-0.134986	0.340673	0.691932	0.873728	0.448115	1.70358	0.565572
genus Bacteroides id.918	ebi-a-GCST90016968	MR Egger	6	0.00848911	20.4042	0.0560982	1.63003	2.04234	0.469502	5.10401	0.0932051	279.501	0.510943
genus Bacteroides id.918	ebi-a-GCST90016968	Weighted median	6	0.00848911	20.4042	0.052566	-0.375948	0.423064	0.374201	0.686638	0.299646	1.57343	0.510943
genus Bacteroides id.918	ebi-a-GCST90016968	Inverse variance weighted	6	0.00848911	20.4042	0.056571	-0.132937	0.337545	0.693702	0.87552	0.451795	1.69664	0.566199
genus Bacteroides id.918	ebi-a-GCST90016968	Weighted mode	6	0.00848911	20.4042	0.0512294	-0.493545	0.543153	0.405195	0.610459	0.21053	1.7701	0.510943
genus Barnesiella id.944	ebi-a-GCST90016969	Maximum likelihood	8	0.0126417	22.8815	0.0754783	0.214171	0.29762	0.471764	1.23883	0.691311	2.22	1
genus Barnesiella id.944	ebi-a-GCST90016969	MR Egger	8	0.0126417	22.8815	0.0721838	1.83628	1.61363	0.298521	6.27314	0.26542	148.264	1
genus Barnesiella id.944	ebi-a-GCST90016969	Weighted median	8	0.0126417	22.8815	0.0587165	-0.0318511	0.39592	0.935881	0.968651	0.445813	2.10466	1
genus Barnesiella id.944	ebi-a-GCST90016969	Inverse variance weighted	8	0.0126417	22.8815	0.0685551	0.206318	0.34535	0.550228	1.22914	0.624647	2.41864	1
genus Barnesiella id.944	ebi-a-GCST90016969	Weighted mode	8	0.0126417	22.8815	0.0560236	0.0741813	0.529094	0.892448	1.077	0.381806	3.03802	1
genus Bifidobacterium id.436	ebi-a-GCST90016970	Maximum likelihood	9	0.0225523	36.6496	0.147532	0.176117	0.198415	0.374745	1.19258	0.808337	1.75947	1
genus Bifidobacterium id.436	ebi-a-GCST90016970	MR Egger	9	0.0225523	36.6496	0.0517375	-0.515479	0.728611	0.502135	0.597214	0.143194	2.49079	1
genus Bifidobacterium id.436	ebi-a-GCST90016970	Weighted median	9	0.0225523	36.6496	0.0970423	0.0882489	0.259225	0.73353	1.09226	0.657157	1.81544	1
genus Bifidobacterium id.436	ebi-a-GCST90016970	Inverse variance weighted	9	0.0225523	36.6496	0.149845	0.170677	0.195107	0.381691	1.18611	0.809181	1.73861	1
genus Bifidobacterium id.436	ebi-a-GCST90016970	Weighted mode	9	0.0225523	36.6496	0.0788415	0.00145766	0.302216	0.99627	1.00146	0.553837	1.81086	1
genus Bilophila id.3170	ebi-a-GCST90016971	Maximum likelihood	12	0.0252205	30.8169	0.103354	-0.206304	0.191983	0.282556	0.813585	0.558449	1.18528	0.184175
genus Bilophila id.3170	ebi-a-GCST90016971	MR Egger	12	0.0252205	30.8169	0.050266	-1.01674	1.19242	0.413795	0.361771	0.0349485	3.74489	0.184175
genus Bilophila id.3170	ebi-a-GCST90016971	Weighted median	12	0.0252205	30.8169	0.0795361	-0.247339	0.246286	0.315244	0.780876	0.481881	1.26539	0.184175
genus Bilophila id.3170	ebi-a-GCST90016971	Inverse variance weighted	12	0.0252205	30.8169	0.104532	-0.209147	0.189407	0.269497	0.811276	0.559683	1.17597	0.184175
genus Bilophila id.3170	ebi-a-GCST90016971	Weighted mode	12	0.0252205	30.8169	0.067264	-0.258243	0.317605	0.43341	0.772408	0.414473	1.43945	0.191236
genus Butyricicoccus id.2055	ebi-a-GCST90016973	Maximum likelihood	7	0.0151776	31.479	0.0790212	-0.0677171	0.230693	0.769111	0.934525	0.594595	1.46879	0.832769
genus Butyricicoccus id.2055	ebi-a-GCST90016973	MR Egger	7	0.0151776	31.479	0.0572374	-0.194624	0.404372	0.650629	0.823144	0.372621	1.81838	0.832739
genus Butyricicoccus id.2055	ebi-a-GCST90016973	Weighted median	7	0.0151776	31.479	0.0659559	-0.113078	0.296252	0.702688	0.893081	0.499707	1.59612	0.832739
genus Butyricicoccus id.2055	ebi-a-GCST90016973	Inverse variance weighted	7	0.0151776	31.479	0.0791537	-0.067622	0.230198	0.768944	0.934614	0.595229	1.46751	0.832739
genus Butyricicoccus id.2055	ebi-a-GCST90016973	Weighted mode	7	0.0151776	31.479	0.0684954	-0.109974	0.27622	0.704309	0.895858	0.521334	1.53944	0.832739
genus Butyricimonas id.945	ebi-a-GCST90016974	Maximum likelihood	10	0.0339364	50.2162	0.258182	0.215472	0.174834	0.217785	1.24045	0.880555	1.74743	0.159925
genus Butyricimonas id.945	ebi-a-GCST90016974	MR Egger	10	0.0339364	50.2162	0.0764185	0.388722	0.570126	0.514605	1.47509	0.482523	4.50943	0.265045
genus Butyricimonas id.945	ebi-a-GCST90016974	Weighted median	10	0.0339364	50.2162	0.151644	0.24075	0.254383	0.343941	1.2722	0.772718	2.09455	0.194217
genus Butyricimonas id.945	ebi-a-GCST90016974	Inverse variance weighted	10	0.0339364	50.2162	0.265705	0.202253	0.169537	0.23288	1.22416	0.878061	1.70667	0.159925
genus Butyricimonas id.945	ebi-a-GCST90016974	Weighted mode	10	0.0339364	50.2162	0.127423	0.510631	0.380325	0.212275	1.66634	0.790725	3.51158	0.159925
genus Butyrivibrio id.1993	ebi-a-GCST90016975	Maximum likelihood	12	0.0831662	108.043	0.830897	0.00588876	0.0997797	0.952938	1.00591	0.827224	1.22318	1
genus Butyrivibrio id.1993	ebi-a-GCST90016975	MR Egger	12	0.0831662	108.043	0.0799263	0.0158718	0.578006	0.978633	1.016	0.327254	3.15429	1
genus Butyrivibrio id.1993	ebi-a-GCST90016975	Weighted median	12	0.0831662	108.043	0.497363	-0.017436	0.145325	0.9045	0.982715	0.739136	1.30656	1
genus Butyrivibrio id.1993	ebi-a-GCST90016975	Inverse variance weighted	12	0.0831662	108.043	0.62849	0.00544465	0.127021	0.96581	1.00546	0.783867	1.28969	1
genus Butyrivibrio id.1993	ebi-a-GCST90016975	Weighted mode	12	0.0831662	108.043	0.320865	0.0713174	0.207505	0.737559	1.07392	0.715058	1.61289	1
genus Candidatus Soleaferrea id.11350	ebi-a-GCST90016976	Maximum likelihood	10	0.0547183	82.7475	0.349289	0.0786204	0.161212	0.625774	1.08179	0.788711	1.48378	1
genus Candidatus Soleaferrea id.11350	ebi-a-GCST90016976	MR Egger	10	0.0547183	82.7475	0.055792	-0.131653	0.91357	0.888979	0.876645	0.146277	5.25376	1
genus Candidatus Soleaferrea id.11350	ebi-a-GCST90016976	Weighted median	10	0.0547183	82.7475	0.264375	0.203507	0.216059	0.346241	1.22569	0.802544	1.87196	1
genus Candidatus Soleaferrea id.11350	ebi-a-GCST90016976	Inverse variance weighted	10	0.0547183	82.7475	0.272243	0.0734831	0.186354	0.693346	1.07625	0.746939	1.55075	1
genus Candidatus Soleaferrea id.11350	ebi-a-GCST90016976	Weighted mode	10	0.0547183	82.7475	0.159943	0.217964	0.303818	0.491317	1.24354	0.68556	2.25567	1
genus Catenibacterium id.2153	ebi-a-GCST90016977	Maximum likelihood	5	0.0212126	61.9829	0.137225	0.107793	0.189753	0.569986	1.11382	0.76788	1.6156	0.933605
genus Catenibacterium id.2153	ebi-a-GCST90016977	MR Egger	5	0.0212126	61.9829	0.0513117	0.55612	2.37454	0.829902	1.74389	0.0166063	183.133	0.953431
genus Catenibacterium id.2153	ebi-a-GCST90016977	Weighted median	5	0.0212126	61.9829	0.126801	0.240545	0.230516	0.296712	1.27194	0.809559	1.99842	0.889602
genus Catenibacterium id.2153	ebi-a-GCST90016977	Inverse variance weighted	5	0.0212126	61.9829	0.0974373	0.106236	0.254936	0.676885	1.11208	0.674733	1.83292	0.943498
genus Catenibacterium id.2153	ebi-a-GCST90016977	Weighted mode	5	0.0212126	61.9829	0.138307	0.240554	0.215399	0.32664	1.27195	0.833911	1.94009	0.889602
genus Christensenellaceae R 7group id.11283	ebi-a-GCST90016978	Maximum likelihood	6	0.0124269	29.9879	0.06194	-0.279819	0.261996	0.285507	0.75592	0.452336	1.26326	0.108154
genus Christensenellaceae R 7group id.11283	ebi-a-GCST90016978	MR Egger	6	0.0124269	29.9879	0.0502673	-1.04078	0.815087	0.270728	0.35318	0.0714792	1.74507	0.108154
genus Christensenellaceae R 7group id.11283	ebi-a-GCST90016978	Weighted median	6	0.0124269	29.9879	0.0544664	-0.515577	0.337613	0.12673	0.597156	0.30811	1.15736	0.108154
genus Christensenellaceae R 7group id.11283	ebi-a-GCST90016978	Inverse variance weighted	6	0.0124269	29.9879	0.0599408	-0.279984	0.286912	0.329136	0.755796	0.430705	1.32626	0.122654
genus Christensenellaceae R 7group id.11283	ebi-a-GCST90016978	Weighted mode	6	0.0124269	29.9879	0.0539003	-0.527494	0.356941	0.199504	0.590082	0.293142	1.18781	0.108154
genus Clostridium innocuum group id.14397	ebi-a-GCST90016979	Maximum likelihood	6	0.0313498	77.1299	0.168684	0.0622769	0.189717	0.742713	1.06426	0.733764	1.54361	0.836889
genus Clostridium innocuum group id.14397	ebi-a-GCST90016979	MR Egger	6	0.0313498	77.1299	0.050888	-0.414134	1.32946	0.770977	0.660912	0.048807	8.94964	0.841594
genus Clostridium innocuum group id.14397	ebi-a-GCST90016979	Weighted median	6	0.0313498	77.1299	0.133681	0.086668	0.230367	0.706756	1.09053	0.6943	1.7129	0.836889
genus Clostridium innocuum group id.14397	ebi-a-GCST90016979	Inverse variance weighted	6	0.0313498	77.1299	0.170114	0.0614042	0.188452	0.74455	1.06333	0.734943	1.53844	0.836889
genus Clostridium innocuum group id.14397	ebi-a-GCST90016979	Weighted mode	6	0.0313498	77.1299	0.111081	0.20162	0.30125	0.532975	1.22338	0.67785	2.20796	0.836889
genus Clostridium sensustricto1 id.1873	ebi-a-GCST90016980	Maximum likelihood	4	0.0168215	61.1699	0.121004	0.41789	0.254712	0.100873	1.51875	0.921874	2.50209	0.0696791
genus Clostridium sensustricto1 id.1873	ebi-a-GCST90016980	MR Egger	4	0.0168215	61.1699	0.094764	1.25517	0.736959	0.230648	3.50843	0.827562	14.8739	0.0752133
genus Clostridium sensustricto1 id.1873	ebi-a-GCST90016980	Weighted median	4	0.0168215	61.1699	0.0858727	0.429054	0.3596	0.232813	1.5358	0.758994	3.10766	0.075866
genus Clostridium sensustricto1 id.1873	ebi-a-GCST90016980	Inverse variance weighted	4	0.0168215	61.1699	0.119105	0.412489	0.256703	0.108082	1.51057	0.913339	2.49834	0.0696791
genus Clostridium sensustricto1 id.1873	ebi-a-GCST90016980	Weighted mode	4	0.0168215	61.1699	0.106804	0.69678	0.3753	0.160371	2.00728	0.961936	4.1886	0.0696791
genus Collinsella id.815	ebi-a-GCST90016981	Maximum likelihood	7	0.013445	27.8366	0.0847709	0.380235	0.310949	0.221396	1.46263	0.79515	2.69041	1
genus Collinsella id.815	ebi-a-GCST90016981	MR Egger	7	0.013445	27.8366	0.050219	-0.33346	1.89994	0.867565	0.716441	0.0172949	29.6785	1
genus Collinsella id.815	ebi-a-GCST90016981	Weighted median	7	0.013445	27.8366	0.0648096	0.214524	0.401493	0.593122	1.23927	0.564169	2.72223	1
genus Collinsella id.815	ebi-a-GCST90016981	Inverse variance weighted	7	0.013445	27.8366	0.0751573	0.356261	0.355999	0.316955	1.42798	0.710705	2.86916	1
genus Collinsella id.815	ebi-a-GCST90016981	Weighted mode	7	0.013445	27.8366	0.0549549	-0.0354342	0.538975	0.949718	0.965186	0.335604	2.77585	1
genus Coprobacter id.949	ebi-a-GCST90016982	Maximum likelihood	9	0.0390854	64.6103	0.276848	0.105614	0.16107	0.512016	1.11139	0.810517	1.52396	0.841034
genus Coprobacter id.949	ebi-a-GCST90016982	MR Egger	9	0.0390854	64.6103	0.0541266	-0.204439	0.850108	0.816845	0.815105	0.154023	4.3136	0.893438
genus Coprobacter id.949	ebi-a-GCST90016982	Weighted median	9	0.0390854	64.6103	0.188766	0.137938	0.211714	0.514705	1.1479	0.758038	1.73828	0.841034
genus Coprobacter id.949	ebi-a-GCST90016982	Inverse variance weighted	9	0.0390854	64.6103	0.279848	0.103895	0.159747	0.515449	1.10948	0.811227	1.5174	0.841034
genus Coprobacter id.949	ebi-a-GCST90016982	Weighted mode	9	0.0390854	64.6103	0.122979	0.0458645	0.263903	0.866346	1.04693	0.624136	1.75613	0.898911
genus Coprococcus1 id.11301	ebi-a-GCST90016983	Maximum likelihood	9	0.0148103	23.879	0.0798036	0.0389959	0.250252	0.87617	1.03977	0.636673	1.69807	1
genus Coprococcus1 id.11301	ebi-a-GCST90016983	MR Egger	9	0.0148103	23.879	0.052284	-0.0970357	0.782725	0.904822	0.907524	0.195699	4.20849	1
genus Coprococcus1 id.11301	ebi-a-GCST90016983	Weighted median	9	0.0148103	23.879	0.05934	-0.201251	0.349531	0.564767	0.817707	0.412165	1.62227	1
genus Coprococcus1 id.11301	ebi-a-GCST90016983	Inverse variance weighted	9	0.0148103	23.879	0.080865	0.0372494	0.245551	0.879426	1.03795	0.641446	1.67955	1
genus Coprococcus1 id.11301	ebi-a-GCST90016983	Weighted mode	9	0.0148103	23.879	0.0527251	-0.446869	0.505123	0.402139	0.639628	0.237661	1.72146	1
genus Coprococcus2 id.11302	ebi-a-GCST90016984	Maximum likelihood	8	0.0114615	20.7206	0.0708306	0.0710136	0.27127	0.79349	1.0736	0.630857	1.82705	0.970931
genus Coprococcus2 id.11302	ebi-a-GCST90016984	MR Egger	8	0.0114615	20.7206	0.243051	3.3097	2.33479	0.206098	27.3768	0.281821	2659.46	0.970931
genus Coprococcus2 id.11302	ebi-a-GCST90016984	Weighted median	8	0.0114615	20.7206	0.0635124	0.120133	0.353008	0.733621	1.12765	0.564529	2.25247	0.970931
genus Coprococcus2 id.11302	ebi-a-GCST90016984	Inverse variance weighted	8	0.0114615	20.7206	0.0712926	0.0695331	0.267949	0.795249	1.07201	0.634037	1.81251	0.970994
genus Coprococcus2 id.11302	ebi-a-GCST90016984	Weighted mode	8	0.0114615	20.7206	0.058209	0.165683	0.473239	0.736558	1.1802	0.466795	2.9839	0.970931
genus Coprococcus3 id.11303	ebi-a-GCST90016985	Maximum likelihood	6	0.0101515	24.4409	0.0646477	0.116063	0.317917	0.715055	1.12307	0.602268	2.09422	1
genus Coprococcus3 id.11303	ebi-a-GCST90016985	MR Egger	6	0.0101515	24.4409	0.0681269	1.4788	1.11768	0.256367	4.38767	0.490737	39.2301	1
genus Coprococcus3 id.11303	ebi-a-GCST90016985	Weighted median	6	0.0101515	24.4409	0.0579715	0.0513365	0.403106	0.898662	1.05268	0.47771	2.31967	1
genus Coprococcus3 id.11303	ebi-a-GCST90016985	Inverse variance weighted	6	0.0101515	24.4409	0.0624725	0.110363	0.342341	0.747166	1.11668	0.570853	2.18442	1
genus Coprococcus3 id.11303	ebi-a-GCST90016985	Weighted mode	6	0.0101515	24.4409	0.05484	0.258196	0.635578	0.70137	1.29459	0.372493	4.49933	1
genus Defluviitaleaceae UCG011 id.11287	ebi-a-GCST90016986	Maximum likelihood	5	0.0141685	41.1043	0.0709499	-0.145179	0.242259	0.548993	0.864868	0.53794	1.39048	1
genus Defluviitaleaceae UCG011 id.11287	ebi-a-GCST90016986	MR Egger	5	0.0141685	41.1043	0.0501706	-1.03331	1.09773	0.415987	0.355827	0.041384	3.05947	1
genus Defluviitaleaceae UCG011 id.11287	ebi-a-GCST90016986	Weighted median	5	0.0141685	41.1043	0.0675249	0.00903077	0.30874	0.976665	1.00907	0.550956	1.84811	1
genus Defluviitaleaceae UCG011 id.11287	ebi-a-GCST90016986	Inverse variance weighted	5	0.0141685	41.1043	0.0713165	-0.139654	0.241523	0.563112	0.869659	0.541702	1.39617	1
genus Defluviitaleaceae UCG011 id.11287	ebi-a-GCST90016986	Weighted mode	5	0.0141685	41.1043	0.0643257	0.0821073	0.367024	0.833943	1.08557	0.528739	2.22882	1
genus Desulfovibrio id.3173	ebi-a-GCST90016987	Maximum likelihood	8	0.0241724	44.2691	0.154374	0.147711	0.193185	0.444505	1.15918	0.793793	1.69275	0.678523
genus Desulfovibrio id.3173	ebi-a-GCST90016987	MR Egger	8	0.0241724	44.2691	0.0686384	0.646592	0.739898	0.415779	1.90902	0.447711	8.14001	0.678523
genus Desulfovibrio id.3173	ebi-a-GCST90016987	Weighted median	8	0.0241724	44.2691	0.0901338	-0.0628914	0.249393	0.800904	0.939045	0.575969	1.531	0.78197
genus Desulfovibrio id.3173	ebi-a-GCST90016987	Inverse variance weighted	8	0.0241724	44.2691	0.151326	0.140102	0.194499	0.471327	1.15039	0.785751	1.68425	0.678523
genus Desulfovibrio id.3173	ebi-a-GCST90016987	Weighted mode	8	0.0241724	44.2691	0.0700064	-0.09005	0.342007	0.799903	0.913885	0.467487	1.78655	0.781756
genus Dialister id.2183	ebi-a-GCST90016988	Maximum likelihood	10	0.0134416	19.4766	0.0722005	0.0193325	0.270311	0.942984	1.01952	0.600209	1.73177	1
genus Dialister id.2183	ebi-a-GCST90016988	MR Egger	10	0.0134416	19.4766	0.0520052	0.868016	2.08885	0.688664	2.38218	0.0397107	142.903	1
genus Dialister id.2183	ebi-a-GCST90016988	Weighted median	10	0.0134416	19.4766	0.0652476	0.0717008	0.343022	0.834427	1.07433	0.54847	2.10439	1
genus Dialister id.2183	ebi-a-GCST90016988	Inverse variance weighted	10	0.0134416	19.4766	0.0693993	0.0182104	0.288617	0.949691	1.01838	0.578407	1.79302	1
genus Dialister id.2183	ebi-a-GCST90016988	Weighted mode	10	0.0134416	19.4766	0.0615564	0.127207	0.416044	0.766747	1.13565	0.50246	2.56678	1
genus Dorea id.1997	ebi-a-GCST90016989	Maximum likelihood	7	0.00865713	17.8372	0.052987	-0.531698	0.338917	0.116691	0.587606	0.302409	1.14177	0.502537
genus Dorea id.1997	ebi-a-GCST90016989	MR Egger	7	0.00865713	17.8372	0.0542358	0.766389	1.04273	0.495355	2.15198	0.278771	16.6123	0.754688
genus Dorea id.1997	ebi-a-GCST90016989	Weighted median	7	0.00865713	17.8372	0.0550013	-0.129341	0.391922	0.741386	0.878674	0.407584	1.89426	0.82157
genus Dorea id.1997	ebi-a-GCST90016989	Inverse variance weighted	7	0.00865713	17.8372	0.0518906	-0.473743	0.451256	0.293795	0.622667	0.257122	1.5079	0.645972
genus Dorea id.1997	ebi-a-GCST90016989	Weighted mode	7	0.00865713	17.8372	0.0562377	-0.0368551	0.385097	0.926873	0.963816	0.453099	2.05019	0.851992
genus Eggerthella id.819	ebi-a-GCST90016990	Maximum likelihood	8	0.0452335	84.6678	0.592839	0.301797	0.131528	0.0217595	1.35229	1.04498	1.74996	0.0417595
genus Eggerthella id.819	ebi-a-GCST90016990	MR Egger	8	0.0452335	84.6678	0.165172	0.81389	0.490153	0.147885	2.25667	0.863457	5.89786	0.167885
genus Eggerthella id.819	ebi-a-GCST90016990	Weighted median	8	0.0452335	84.6678	0.455047	0.418238	0.175418	0.0171148	1.51928	1.07726	2.14268	0.0371148
genus Eggerthella id.819	ebi-a-GCST90016990	Inverse variance weighted	8	0.0452335	84.6678	0.598667	0.293631	0.129577	0.0234468	1.34129	1.04046	1.7291	0.0434468
genus Eggerthella id.819	ebi-a-GCST90016990	Weighted mode	8	0.0452335	84.6678	0.336597	0.481461	0.224279	0.0689479	1.61844	1.04276	2.51192	0.0889479
genus Eisenbergiella id.11304	ebi-a-GCST90016991	Maximum likelihood	10	0.05007	75.3478	0.357338	-0.0616961	0.132224	0.640784	0.940169	0.725528	1.21831	0.927331
genus Eisenbergiella id.11304	ebi-a-GCST90016991	MR Egger	10	0.05007	75.3478	0.0519262	-0.340665	1.22814	0.788518	0.711297	0.0640679	7.89698	0.932134
genus Eisenbergiella id.11304	ebi-a-GCST90016991	Weighted median	10	0.05007	75.3478	0.258027	0.12575	0.194102	0.517079	1.134	0.775157	1.65896	0.927331
genus Eisenbergiella id.11304	ebi-a-GCST90016991	Inverse variance weighted	10	0.05007	75.3478	0.242401	-0.0573872	0.167964	0.732603	0.944228	0.679366	1.31235	0.927331
genus Eisenbergiella id.11304	ebi-a-GCST90016991	Weighted mode	10	0.05007	75.3478	0.150722	0.255619	0.31492	0.437908	1.29126	0.696543	2.39375	0.927331
genus Enterorhabdus id.820	ebi-a-GCST90016992	Maximum likelihood	5	0.0366451	108.792	0.330889	0.301534	0.170434	0.0768591	1.35193	0.968006	1.88813	0.19582
genus Enterorhabdus id.820	ebi-a-GCST90016992	MR Egger	5	0.0366451	108.792	0.0868969	0.14524	0.393986	0.736872	1.15632	0.534207	2.50291	0.700108
genus Enterorhabdus id.820	ebi-a-GCST90016992	Weighted median	5	0.0366451	108.792	0.244796	0.339849	0.212562	0.10986	1.40474	0.926101	2.13074	0.258189
genus Enterorhabdus id.820	ebi-a-GCST90016992	Inverse variance weighted	5	0.0366451	108.792	0.343571	0.296441	0.165793	0.0737725	1.34506	0.97189	1.86152	0.19582
genus Enterorhabdus id.820	ebi-a-GCST90016992	Weighted mode	5	0.0366451	108.792	0.206566	0.331905	0.234686	0.230189	1.39362	0.879783	2.20756	0.421724
genus Erysipelatoclostridium id.11381	ebi-a-GCST90016993	Maximum likelihood	12	0.0281881	34.5483	0.130157	-0.181782	0.170559	0.286513	0.833783	0.596858	1.16476	0.44986
genus Erysipelatoclostridium id.11381	ebi-a-GCST90016993	MR Egger	12	0.0281881	34.5483	0.0640804	0.227941	0.604026	0.713784	1.25601	0.384447	4.10346	0.623467
genus Erysipelatoclostridium id.11381	ebi-a-GCST90016993	Weighted median	12	0.0281881	34.5483	0.0926173	-0.191328	0.229964	0.405414	0.825862	0.526209	1.29615	0.48466
genus Erysipelatoclostridium id.11381	ebi-a-GCST90016993	Inverse variance weighted	12	0.0281881	34.5483	0.133851	-0.177726	0.167541	0.288786	0.837172	0.602839	1.1626	0.44986
genus Erysipelatoclostridium id.11381	ebi-a-GCST90016993	Weighted mode	12	0.0281881	34.5483	0.0817579	-0.244575	0.251926	0.352501	0.783037	0.477902	1.283	0.44986
genus Escherichia Shigella id.3504	ebi-a-GCST90016995	Maximum likelihood	6	0.0134413	32.4693	0.059412	-0.124509	0.358182	0.72813	0.88293	0.437558	1.78163	0.986751
genus Escherichia Shigella id.3504	ebi-a-GCST90016995	MR Egger	6	0.0134413	32.4693	0.0542704	1.80163	3.64351	0.646896	6.0595	0.00479754	7653.42	0.986751
genus Escherichia Shigella id.3504	ebi-a-GCST90016995	Weighted median	6	0.0134413	32.4693	0.0531032	-0.355094	0.494351	0.472571	0.701108	0.266063	1.8475	0.986751
genus Escherichia Shigella id.3504	ebi-a-GCST90016995	Inverse variance weighted	6	0.0134413	32.4693	0.0562745	-0.113394	0.443157	0.798045	0.892799	0.374568	2.12802	0.987898
genus Escherichia Shigella id.3504	ebi-a-GCST90016995	Weighted mode	6	0.0134413	32.4693	0.0506549	-0.824641	0.672352	0.274613	0.438392	0.117367	1.6375	0.986751
genus Eubacterium brachy group id.11296	ebi-a-GCST90016996	Maximum likelihood	8	0.0328187	60.6412	0.164617	-0.182621	0.154534	0.237305	0.833084	0.615384	1.1278	0.233932
genus Eubacterium brachy group id.11296	ebi-a-GCST90016996	MR Egger	8	0.0328187	60.6412	0.0515225	-0.474733	0.977932	0.644577	0.622051	0.0914942	4.22921	0.453387
genus Eubacterium brachy group id.11296	ebi-a-GCST90016996	Weighted median	8	0.0328187	60.6412	0.0991296	-0.323096	0.202854	0.111216	0.723904	0.486416	1.07734	0.233932
genus Eubacterium brachy group id.11296	ebi-a-GCST90016996	Inverse variance weighted	8	0.0328187	60.6412	0.168804	-0.178832	0.152441	0.240747	0.836246	0.62026	1.12744	0.236522
genus Eubacterium brachy group id.11296	ebi-a-GCST90016996	Weighted mode	8	0.0328187	60.6412	0.074055	-0.363711	0.2767	0.23012	0.695092	0.40412	1.19557	0.233932
genus Eubacterium coprostanoligenes group id.11375	ebi-a-GCST90016997	Maximum likelihood	11	0.0151002	19.9228	0.0844411	-0.00506939	0.225196	0.98204	0.994943	0.639894	1.54699	1
genus Eubacterium coprostanoligenes group id.11375	ebi-a-GCST90016997	MR Egger	11	0.0151002	19.9228	0.0519918	0.0959911	1.02644	0.92754	1.10075	0.147221	8.23016	1
genus Eubacterium coprostanoligenes group id.11375	ebi-a-GCST90016997	Weighted median	11	0.0151002	19.9228	0.0714887	-0.0198183	0.279958	0.943565	0.980377	0.566354	1.69706	1
genus Eubacterium coprostanoligenes group id.11375	ebi-a-GCST90016997	Inverse variance weighted	11	0.0151002	19.9228	0.0850853	-0.00505308	0.223159	0.981935	0.99496	0.642464	1.54086	1
genus Eubacterium coprostanoligenes group id.11375	ebi-a-GCST90016997	Weighted mode	11	0.0151002	19.9228	0.0615957	-0.00956488	0.383938	0.980615	0.990481	0.466693	2.10213	1
genus Eubacterium eligens group id.14372	ebi-a-GCST90016998	Maximum likelihood	6	0.0197576	48.0348	0.0798562	0.110086	0.310024	0.722522	1.11637	0.608012	2.04978	1
genus Eubacterium eligens group id.14372	ebi-a-GCST90016998	MR Egger	6	0.0197576	48.0348	0.0500305	-0.651497	4.48879	0.891621	0.521265	7.87271e-05	3451.38	1
genus Eubacterium eligens group id.14372	ebi-a-GCST90016998	Weighted median	6	0.0197576	48.0348	0.0661173	0.0702402	0.403966	0.861963	1.07277	0.486007	2.36792	1
genus Eubacterium eligens group id.14372	ebi-a-GCST90016998	Inverse variance weighted	6	0.0197576	48.0348	0.0625801	0.100663	0.470888	0.830725	1.1059	0.43943	2.7832	1
genus Eubacterium eligens group id.14372	ebi-a-GCST90016998	Weighted mode	6	0.0197576	48.0348	0.0662637	0.0773551	0.405032	0.85605	1.08043	0.488455	2.38982	1
genus Eubacterium fissicatena group id.14373	ebi-a-GCST90016999	Maximum likelihood	8	0.0454048	85.0036	0.406894	0.0644459	0.132118	0.625698	1.06657	0.823242	1.38181	0.545077
genus Eubacterium fissicatena group id.14373	ebi-a-GCST90016999	MR Egger	8	0.0454048	85.0036	0.0553536	-0.452813	0.627746	0.497838	0.635837	0.18578	2.17617	0.545077
genus Eubacterium fissicatena group id.14373	ebi-a-GCST90016999	Weighted median	8	0.0454048	85.0036	0.246233	-0.0237832	0.163835	0.88458	0.976497	0.708292	1.34626	0.610543
genus Eubacterium fissicatena group id.14373	ebi-a-GCST90016999	Inverse variance weighted	8	0.0454048	85.0036	0.415239	0.0636033	0.13039	0.625696	1.06567	0.825339	1.37598	0.545077
genus Eubacterium fissicatena group id.14373	ebi-a-GCST90016999	Weighted mode	8	0.0454048	85.0036	0.132053	-0.101084	0.231932	0.676082	0.903857	0.573688	1.42405	0.545077
genus Eubacterium hallii group id.11338	ebi-a-GCST90017000	Maximum likelihood	11	0.0246733	32.8729	0.155614	0.0553093	0.176929	0.754579	1.05687	0.747164	1.49495	1
genus Eubacterium hallii group id.11338	ebi-a-GCST90017000	MR Egger	11	0.0246733	32.8729	0.0641582	-0.0409306	0.430713	0.926373	0.959896	0.412661	2.23283	1
genus Eubacterium hallii group id.11338	ebi-a-GCST90017000	Weighted median	11	0.0246733	32.8729	0.101072	-0.0216267	0.233341	0.926155	0.978605	0.619418	1.54608	1
genus Eubacterium hallii group id.11338	ebi-a-GCST90017000	Inverse variance weighted	11	0.0246733	32.8729	0.119428	0.0545131	0.216766	0.801441	1.05603	0.690493	1.61506	1
genus Eubacterium hallii group id.11338	ebi-a-GCST90017000	Weighted mode	11	0.0246733	32.8729	0.119777	0.029673	0.210932	0.89092	1.03012	0.681299	1.55753	1
genus Eubacterium nodatum group id.11297	ebi-a-GCST90017001	Maximum likelihood	9	0.052262	87.5931	0.499719	0.0573884	0.123897	0.643225	1.05907	0.83073	1.35016	1
genus Eubacterium nodatum group id.11297	ebi-a-GCST90017001	MR Egger	9	0.052262	87.5931	0.0643576	-0.0400911	0.622988	0.950488	0.960702	0.283329	3.25752	1
genus Eubacterium nodatum group id.11297	ebi-a-GCST90017001	Weighted median	9	0.052262	87.5931	0.364448	0.146426	0.164374	0.373029	1.15769	0.838831	1.59775	1
genus Eubacterium nodatum group id.11297	ebi-a-GCST90017001	Inverse variance weighted	9	0.052262	87.5931	0.507106	0.0559135	0.122562	0.648241	1.05751	0.83168	1.34465	1
genus Eubacterium nodatum group id.11297	ebi-a-GCST90017001	Weighted mode	9	0.052262	87.5931	0.327143	0.156134	0.177082	0.40365	1.16898	0.826176	1.65403	1
genus Eubacterium oxidoreducens group id.11339	ebi-a-GCST90017002	Maximum likelihood	4	0.0197414	72.0019	0.125054	0.234178	0.223472	0.29468	1.26387	0.815604	1.95851	0.83633
genus Eubacterium oxidoreducens group id.11339	ebi-a-GCST90017002	MR Egger	4	0.0197414	72.0019	0.0525672	-0.31358	0.68648	0.692634	0.730826	0.190314	2.80645	0.922879
genus Eubacterium oxidoreducens group id.11339	ebi-a-GCST90017002	Weighted median	4	0.0197414	72.0019	0.0868419	0.0536474	0.264127	0.839048	1.05511	0.628737	1.77063	0.935468
genus Eubacterium oxidoreducens group id.11339	ebi-a-GCST90017002	Inverse variance weighted	4	0.0197414	72.0019	0.127692	0.228449	0.218493	0.295762	1.25665	0.818897	1.92841	0.83633
genus Eubacterium oxidoreducens group id.11339	ebi-a-GCST90017002	Weighted mode	4	0.0197414	72.0019	0.0739062	0.0217962	0.316559	0.949439	1.02204	0.549548	1.90076	0.94254
genus Eubacterium rectale group id.14374	ebi-a-GCST90017003	Maximum likelihood	6	0.0104927	25.271	0.0538739	-0.543925	0.323742	0.092934	0.580466	0.307753	1.09484	0.138919
genus Eubacterium rectale group id.14374	ebi-a-GCST90017003	MR Egger	6	0.0104927	25.271	0.0507898	-0.179886	1.03077	0.869937	0.835366	0.110782	6.29917	0.555106
genus Eubacterium rectale group id.14374	ebi-a-GCST90017003	Weighted median	6	0.0104927	25.271	0.0524381	-0.484159	0.433009	0.263513	0.616215	0.263723	1.43985	0.274284
genus Eubacterium rectale group id.14374	ebi-a-GCST90017003	Inverse variance weighted	6	0.0104927	25.271	0.0541811	-0.529172	0.316285	0.0943104	0.589093	0.316925	1.09499	0.138919
genus Eubacterium rectale group id.14374	ebi-a-GCST90017003	Weighted mode	6	0.0104927	25.271	0.0516686	-0.418971	0.558542	0.486961	0.657723	0.220091	1.96555	0.411222
genus Eubacterium ruminantium group id.11340	ebi-a-GCST90017004	Maximum likelihood	15	0.0481962	48.2399	0.312186	-0.0812487	0.137958	0.555902	0.921964	0.703529	1.20822	0.362143
genus Eubacterium ruminantium group id.11340	ebi-a-GCST90017004	MR Egger	15	0.0481962	48.2399	0.0630735	-0.277091	0.49449	0.584765	0.757986	0.287569	1.99793	0.362143
genus Eubacterium ruminantium group id.11340	ebi-a-GCST90017004	Weighted median	15	0.0481962	48.2399	0.199348	-0.017771	0.194086	0.927046	0.982386	0.671541	1.43711	0.473704
genus Eubacterium ruminantium group id.11340	ebi-a-GCST90017004	Inverse variance weighted	15	0.0481962	48.2399	0.319131	-0.0825001	0.135977	0.544037	0.920811	0.705382	1.20203	0.362143
genus Eubacterium ruminantium group id.11340	ebi-a-GCST90017004	Weighted mode	15	0.0481962	48.2399	0.1192	-0.167756	0.242871	0.501033	0.84556	0.525301	1.36107	0.362143
genus Eubacterium ventriosum group id.11341	ebi-a-GCST90017005	Maximum likelihood	12	0.0184393	22.3753	0.153315	0.463329	0.232582	0.0463588	1.58936	1.0075	2.50726	0.0563588
genus Eubacterium ventriosum group id.11341	ebi-a-GCST90017005	MR Egger	12	0.0184393	22.3753	0.0500248	-2.15071	1.07411	0.0731047	0.116401	0.0141793	0.955561	0.0831047
genus Eubacterium ventriosum group id.11341	ebi-a-GCST90017005	Weighted median	12	0.0184393	22.3753	0.139953	0.709166	0.318068	0.0257737	2.0323	1.08954	3.79081	0.0357737
genus Eubacterium ventriosum group id.11341	ebi-a-GCST90017005	Inverse variance weighted	12	0.0184393	22.3753	0.122313	0.431969	0.268037	0.107049	1.54029	0.910844	2.60471	0.117049
genus Eubacterium ventriosum group id.11341	ebi-a-GCST90017005	Weighted mode	12	0.0184393	22.3753	0.113693	0.77056	0.400021	0.0802892	2.16098	0.986611	4.7332	0.0902892
genus Eubacterium xylanophilum group id.14375	ebi-a-GCST90017006	Maximum likelihood	5	0.0109736	31.7328	0.0621358	-0.0356933	0.311761	0.90885	0.964936	0.523748	1.77777	1
genus Eubacterium xylanophilum group id.14375	ebi-a-GCST90017006	MR Egger	5	0.0109736	31.7328	0.0513906	0.544971	1.64042	0.761585	1.72456	0.0692347	42.9568	1
genus Eubacterium xylanophilum group id.14375	ebi-a-GCST90017006	Weighted median	5	0.0109736	31.7328	0.0590417	0.0486603	0.392599	0.90136	1.04986	0.486346	2.26631	1
genus Eubacterium xylanophilum group id.14375	ebi-a-GCST90017006	Inverse variance weighted	5	0.0109736	31.7328	0.0622078	-0.0355203	0.310901	0.90904	0.965103	0.524722	1.77508	1
genus Eubacterium xylanophilum group id.14375	ebi-a-GCST90017006	Weighted mode	5	0.0109736	31.7328	0.0564625	0.0544479	0.466696	0.912747	1.05596	0.423045	2.63576	1
genus Faecalibacterium id.2057	ebi-a-GCST90017007	Maximum likelihood	5	0.0105314	30.4405	0.0598386	-0.102032	0.317208	0.747713	0.903001	0.484926	1.68152	0.751428
genus Faecalibacterium id.2057	ebi-a-GCST90017007	MR Egger	5	0.0105314	30.4405	0.0533998	0.397392	0.887333	0.684626	1.48794	0.26138	8.47028	0.751428
genus Faecalibacterium id.2057	ebi-a-GCST90017007	Weighted median	5	0.0105314	30.4405	0.0612224	0.145994	0.380778	0.701417	1.15719	0.548629	2.44078	0.751428
genus Faecalibacterium id.2057	ebi-a-GCST90017007	Inverse variance weighted	5	0.0105314	30.4405	0.0549177	-0.0920737	0.452457	0.838747	0.912038	0.375728	2.21387	0.772263
genus Faecalibacterium id.2057	ebi-a-GCST90017007	Weighted mode	5	0.0105314	30.4405	0.0673312	0.340733	0.372972	0.412633	1.40598	0.676858	2.92051	0.751428
genus Family XIII AD3011 group id.11293	ebi-a-GCST90017008	Maximum likelihood	10	0.0236398	34.6113	0.0716433	-0.511623	0.213417	0.0165169	0.599522	0.394585	0.910897	0.0264808
genus Family XIII AD3011 group id.11293	ebi-a-GCST90017008	MR Egger	10	0.0236398	34.6113	0.0500225	-1.87874	1.67533	0.29464	0.152782	0.00572801	4.07513	0.12209
genus Family XIII AD3011 group id.11293	ebi-a-GCST90017008	Weighted median	10	0.0236398	34.6113	0.0652065	-0.348123	0.299301	0.244781	0.706012	0.392683	1.26935	0.116133
genus Family XIII AD3011 group id.11293	ebi-a-GCST90017008	Inverse variance weighted	10	0.0236398	34.6113	0.0621614	-0.477239	0.293884	0.104397	0.620494	0.348802	1.10382	0.083687
genus Family XIII AD3011 group id.11293	ebi-a-GCST90017008	Weighted mode	10	0.0236398	34.6113	0.0625588	-0.316233	0.339756	0.376268	0.72889	0.374503	1.41863	0.150813
genus Family XIII UCG001 id.11294	ebi-a-GCST90017009	Maximum likelihood	6	0.0163211	39.5412	0.128978	0.429266	0.240979	0.0748571	1.53613	0.95786	2.4635	0.0540209
genus Family XIII UCG001 id.11294	ebi-a-GCST90017009	MR Egger	6	0.0163211	39.5412	0.0953193	1.3244	0.773289	0.161931	3.75993	0.825928	17.1166	0.0633453
genus Family XIII UCG001 id.11294	ebi-a-GCST90017009	Weighted median	6	0.0163211	39.5412	0.101643	0.395438	0.286522	0.167546	1.48503	0.846924	2.60393	0.0636618
genus Family XIII UCG001 id.11294	ebi-a-GCST90017009	Inverse variance weighted	6	0.0163211	39.5412	0.131542	0.423655	0.23594	0.0725578	1.52753	0.961955	2.42565	0.0540209
genus Family XIII UCG001 id.11294	ebi-a-GCST90017009	Weighted mode	6	0.0163211	39.5412	0.0845492	0.397405	0.349578	0.307147	1.48796	0.749935	2.95228	0.110827
genus Flavonifractor id.2059	ebi-a-GCST90017010	Maximum likelihood	4	0.0107989	39.0304	0.0530068	-0.47395	0.3997	0.235716	0.622539	0.284403	1.36269	0.700828
genus Flavonifractor id.2059	ebi-a-GCST90017010	MR Egger	4	0.0107989	39.0304	0.0500234	-0.922751	2.89145	0.779875	0.397424	0.00137405	114.949	0.88572
genus Flavonifractor id.2059	ebi-a-GCST90017010	Weighted median	4	0.0107989	39.0304	0.0515408	-0.590918	0.496478	0.23396	0.553818	0.209294	1.46547	0.700264
genus Flavonifractor id.2059	ebi-a-GCST90017010	Inverse variance weighted	4	0.0107989	39.0304	0.0530694	-0.471082	0.396745	0.235083	0.624327	0.286877	1.35871	0.700264
genus Flavonifractor id.2059	ebi-a-GCST90017010	Weighted mode	4	0.0107989	39.0304	0.0515815	-0.60498	0.48321	0.299294	0.546085	0.211809	1.40792	0.74839
genus Fusicatenibacter id.11305	ebi-a-GCST90017011	Maximum likelihood	12	0.0154507	18.6919	0.0800896	-0.0407156	0.234909	0.862396	0.960102	0.605841	1.52152	1
genus Fusicatenibacter id.11305	ebi-a-GCST90017011	MR Egger	12	0.0154507	18.6919	0.0564289	0.451586	0.825875	0.596508	1.5708	0.311259	7.92721	1
genus Fusicatenibacter id.11305	ebi-a-GCST90017011	Weighted median	12	0.0154507	18.6919	0.0629129	-0.103817	0.335054	0.756674	0.90139	0.467422	1.73827	1
genus Fusicatenibacter id.11305	ebi-a-GCST90017011	Inverse variance weighted	12	0.0154507	18.6919	0.0789648	-0.0401995	0.23948	0.866692	0.960598	0.600748	1.536	1
genus Fusicatenibacter id.11305	ebi-a-GCST90017011	Weighted mode	12	0.0154507	18.6919	0.0594063	-0.0971319	0.394788	0.810185	0.907436	0.418568	1.96728	1
genus Gordonibacter id.821	ebi-a-GCST90017012	Maximum likelihood	10	0.0777843	120.571	0.730635	-0.00480596	0.108124	0.964547	0.995206	0.805148	1.23013	1
genus Gordonibacter id.821	ebi-a-GCST90017012	MR Egger	10	0.0777843	120.571	0.108228	0.112461	0.444149	0.806495	1.11903	0.468569	2.67244	1
genus Gordonibacter id.821	ebi-a-GCST90017012	Weighted median	10	0.0777843	120.571	0.451869	-0.00867569	0.150589	0.954058	0.991362	0.737986	1.33173	1
genus Gordonibacter id.821	ebi-a-GCST90017012	Inverse variance weighted	10	0.0777843	120.571	0.741657	-0.00469865	0.106746	0.964891	0.995312	0.807412	1.22694	1
genus Gordonibacter id.821	ebi-a-GCST90017012	Weighted mode	10	0.0777843	120.571	0.314474	-0.0469218	0.18048	0.800727	0.954162	0.669876	1.35909	1
genus Haemophilus id.3698	ebi-a-GCST90017013	Maximum likelihood	6	0.035713	88.2622	0.136153	-0.158434	0.189707	0.403631	0.853479	0.588453	1.23787	0.506864
genus Haemophilus id.3698	ebi-a-GCST90017013	MR Egger	6	0.035713	88.2622	0.0854716	0.253395	0.441842	0.597011	1.28839	0.541932	3.06303	0.506864
genus Haemophilus id.3698	ebi-a-GCST90017013	Weighted median	6	0.035713	88.2622	0.104025	-0.16175	0.237366	0.495594	0.850653	0.534198	1.35457	0.506864
genus Haemophilus id.3698	ebi-a-GCST90017013	Inverse variance weighted	6	0.035713	88.2622	0.139766	-0.155159	0.186565	0.405599	0.856279	0.59403	1.2343	0.506864
genus Haemophilus id.3698	ebi-a-GCST90017013	Weighted mode	6	0.035713	88.2622	0.0790441	-0.141808	0.328365	0.683832	0.867788	0.455936	1.65167	0.540718
genus Holdemanella id.11393	ebi-a-GCST90017014	Maximum likelihood	7	0.026397	55.3796	0.0800758	-0.390722	0.216366	0.0709438	0.676568	0.442728	1.03392	0.145068
genus Holdemanella id.11393	ebi-a-GCST90017014	MR Egger	7	0.026397	55.3796	0.999499	4.71748	3.58661	0.245494	111.886	0.0990351	126405	0.162637
genus Holdemanella id.11393	ebi-a-GCST90017014	Weighted median	7	0.026397	55.3796	0.0711272	-0.302567	0.281284	0.282078	0.738919	0.425758	1.28242	0.163682
genus Holdemanella id.11393	ebi-a-GCST90017014	Inverse variance weighted	7	0.026397	55.3796	0.0632629	-0.359385	0.334671	0.282892	0.698105	0.362279	1.34524	0.163702
genus Holdemanella id.11393	ebi-a-GCST90017014	Weighted mode	7	0.026397	55.3796	0.0691213	-0.22344	0.319841	0.510961	0.799763	0.427275	1.49698	0.261206
genus Holdemania id.2157	ebi-a-GCST90017015	Maximum likelihood	12	0.0462412	57.7474	0.480327	0.300352	0.152407	0.0400418	1.35033	1.00164	1.82042	0.0487552
genus Holdemania id.2157	ebi-a-GCST90017015	MR Egger	12	0.0462412	57.7474	0.0751186	0.123707	0.523411	0.244842	1.13168	0.405685	3.15691	0.817933
genus Holdemania id.2157	ebi-a-GCST90017015	Weighted median	12	0.0462412	57.7474	0.307261	0.369116	0.214054	0.0400418	1.44646	0.950822	2.20045	0.0846336
genus Holdemania id.2157	ebi-a-GCST90017015	Inverse variance weighted	12	0.0462412	57.7474	0.463197	0.288386	0.154049	0.0400418	1.33427	0.986541	1.80457	0.0612011
genus Holdemania id.2157	ebi-a-GCST90017015	Weighted mode	12	0.0462412	57.7474	0.209028	0.428827	0.288183	0.0613335	1.53546	0.872833	2.70112	0.164837
genus Howardella id.2000	ebi-a-GCST90017016	Maximum likelihood	10	0.0609994	92.8633	0.409151	-0.210432	0.115874	0.069363	0.810234	0.64562	1.01682	0.0575521
genus Howardella id.2000	ebi-a-GCST90017016	MR Egger	10	0.0609994	92.8633	0.0676064	-0.385161	0.430801	0.39739	0.680341	0.292429	1.58282	0.164862
genus Howardella id.2000	ebi-a-GCST90017016	Weighted median	10	0.0609994	92.8633	0.254757	-0.17713	0.159467	0.26667	0.837671	0.612819	1.14502	0.116975
genus Howardella id.2000	ebi-a-GCST90017016	Inverse variance weighted	10	0.0609994	92.8633	0.422742	-0.207308	0.113946	0.0688582	0.812769	0.650091	1.01616	0.0575521
genus Howardella id.2000	ebi-a-GCST90017016	Weighted mode	10	0.0609994	92.8633	0.175846	-0.237074	0.190562	0.244896	0.788933	0.543038	1.14617	0.113318
genus Hungatella id.11306	ebi-a-GCST90017017	Maximum likelihood	3	0.0113458	54.71	0.0684595	-0.0359921	0.257438	0.888811	0.964648	0.582416	1.59773	1
genus Hungatella id.11306	ebi-a-GCST90017017	MR Egger	3	0.0113458	54.71	0.0501168	-0.77592	1.5352	0.702079	0.46028	0.0227107	9.32853	1
genus Hungatella id.11306	ebi-a-GCST90017017	Weighted median	3	0.0113458	54.71	0.0639914	-0.0136382	0.301985	0.963978	0.986454	0.545785	1.78292	1
genus Hungatella id.11306	ebi-a-GCST90017017	Inverse variance weighted	3	0.0113458	54.71	0.0685542	-0.0358567	0.256822	0.888963	0.964779	0.583198	1.59602	1
genus Hungatella id.11306	ebi-a-GCST90017017	Weighted mode	3	0.0113458	54.71	0.0610197	0.000260975	0.344726	0.999465	1.00026	0.508951	1.96585	1
genus Intestinibacter id.11345	ebi-a-GCST90017018	Maximum likelihood	11	0.0233279	31.0375	0.14809	0.0854531	0.18379	0.641967	1.08921	0.759743	1.56155	0.462435
genus Intestinibacter id.11345	ebi-a-GCST90017018	MR Egger	11	0.0233279	31.0375	0.0509813	-0.760274	0.771788	0.350324	0.467538	0.103005	2.12215	0.334355
genus Intestinibacter id.11345	ebi-a-GCST90017018	Weighted median	11	0.0233279	31.0375	0.148843	0.41257	0.253966	0.104268	1.51069	0.918325	2.48518	0.298544
genus Intestinibacter id.11345	ebi-a-GCST90017018	Inverse variance weighted	11	0.0233279	31.0375	0.152586	0.0810591	0.179047	0.650747	1.08443	0.763476	1.54032	0.465813
genus Intestinibacter id.11345	ebi-a-GCST90017018	Weighted mode	11	0.0233279	31.0375	0.102526	0.482193	0.370406	0.222174	1.61962	0.783642	3.34742	0.318071
genus Intestinimonas id.2062	ebi-a-GCST90017019	Maximum likelihood	13	0.0388386	44.4239	0.20936	-0.0791652	0.158784	0.618082	0.923887	0.676798	1.26119	0.559402
genus Intestinimonas id.2062	ebi-a-GCST90017019	MR Egger	13	0.0388386	44.4239	0.054506	-0.763009	0.463944	0.128296	0.466261	0.187807	1.15757	0.215722
genus Intestinimonas id.2062	ebi-a-GCST90017019	Weighted median	13	0.0388386	44.4239	0.109627	-0.163402	0.23549	0.487757	0.84925	0.535282	1.34737	0.503284
genus Intestinimonas id.2062	ebi-a-GCST90017019	Inverse variance weighted	13	0.0388386	44.4239	0.157985	-0.0736579	0.192941	0.702637	0.928989	0.636467	1.35596	0.590722
genus Intestinimonas id.2062	ebi-a-GCST90017019	Weighted mode	13	0.0388386	44.4239	0.0806284	-0.423163	0.251776	0.11864	0.654972	0.399859	1.07285	0.215722
genus Lachnoclostridium id.11308	ebi-a-GCST90017020	Maximum likelihood	12	0.0185133	22.4668	0.156141	0.423318	0.220995	0.0554274	1.52702	0.990216	2.35483	0.0750482
genus Lachnoclostridium id.11308	ebi-a-GCST90017020	MR Egger	12	0.0185133	22.4668	0.0972634	1.52944	0.990348	0.153537	4.61559	0.662562	32.1535	0.0887934
genus Lachnoclostridium id.11308	ebi-a-GCST90017020	Weighted median	12	0.0185133	22.4668	0.0922118	0.261126	0.294445	0.375164	1.29839	0.72907	2.31229	0.166217
genus Lachnoclostridium id.11308	ebi-a-GCST90017020	Inverse variance weighted	12	0.0185133	22.4668	0.138436	0.407292	0.237614	0.0865129	1.50274	0.943242	2.39412	0.0750482
genus Lachnoclostridium id.11308	ebi-a-GCST90017020	Weighted mode	12	0.0185133	22.4668	0.0812334	0.292849	0.352385	0.423618	1.34024	0.671779	2.67386	0.18374
genus Lachnospiraceae FCS020 group id.11314	ebi-a-GCST90017021	Maximum likelihood	10	0.0334514	49.4737	0.153791	-0.170101	0.165778	0.304856	0.843579	0.609555	1.16745	0.124785
genus Lachnospiraceae FCS020 group id.11314	ebi-a-GCST90017021	MR Egger	10	0.0334514	49.4737	0.0606303	-0.557862	0.344789	0.144327	0.572431	0.291228	1.12516	0.101032
genus Lachnospiraceae FCS020 group id.11314	ebi-a-GCST90017021	Weighted median	10	0.0334514	49.4737	0.0812653	-0.331938	0.25341	0.190235	0.717532	0.43665	1.17909	0.101032
genus Lachnospiraceae FCS020 group id.11314	ebi-a-GCST90017021	Inverse variance weighted	10	0.0334514	49.4737	0.134801	-0.164119	0.183978	0.372363	0.848641	0.591723	1.21711	0.148319
genus Lachnospiraceae FCS020 group id.11314	ebi-a-GCST90017021	Weighted mode	10	0.0334514	49.4737	0.0882155	-0.330406	0.229949	0.184595	0.718632	0.457899	1.12783	0.101032
genus Lachnospiraceae NC2004 group id.11316	ebi-a-GCST90017022	Maximum likelihood	7	0.0305479	64.3623	0.158239	-0.0709808	0.171414	0.678808	0.93148	0.665676	1.30342	1
genus Lachnospiraceae NC2004 group id.11316	ebi-a-GCST90017022	MR Egger	7	0.0305479	64.3623	0.0670887	0.391643	0.672856	0.585782	1.47941	0.395678	5.5314	1
genus Lachnospiraceae NC2004 group id.11316	ebi-a-GCST90017022	Weighted median	7	0.0305479	64.3623	0.127822	0.00903644	0.217982	0.966933	1.00908	0.658225	1.54694	1
genus Lachnospiraceae NC2004 group id.11316	ebi-a-GCST90017022	Inverse variance weighted	7	0.0305479	64.3623	0.160826	-0.0699525	0.169633	0.680065	0.932438	0.668691	1.30021	1
genus Lachnospiraceae NC2004 group id.11316	ebi-a-GCST90017022	Weighted mode	7	0.0305479	64.3623	0.121696	0.0299469	0.231649	0.901363	1.0304	0.654368	1.62252	1
genus Lachnospiraceae ND3007 group id.11317	ebi-a-GCST90017023	Maximum likelihood	3	0.0035484	16.9766	0.0538173	0.351283	0.464339	0.449336	1.42089	0.571882	3.53032	0.768121
genus Lachnospiraceae ND3007 group id.11317	ebi-a-GCST90017023	MR Egger	3	0.0035484	16.9766	0.05	-3.13489	8.28355	0.769677	0.0435043	3.86752e-09	489365	0.835433
genus Lachnospiraceae ND3007 group id.11317	ebi-a-GCST90017023	Weighted median	3	0.0035484	16.9766	0.0528599	0.364673	0.543498	0.502238	1.44004	0.496295	4.17841	0.768121
genus Lachnospiraceae ND3007 group id.11317	ebi-a-GCST90017023	Inverse variance weighted	3	0.0035484	16.9766	0.0538494	0.349875	0.461759	0.44863	1.41889	0.573973	3.50757	0.768121
genus Lachnospiraceae ND3007 group id.11317	ebi-a-GCST90017023	Weighted mode	3	0.0035484	16.9766	0.0520826	0.397409	0.657894	0.607196	1.48796	0.409809	5.4026	0.800195
genus Lachnospiraceae NK4A136 group id.11319	ebi-a-GCST90017024	Maximum likelihood	13	0.0229644	25.8402	0.141771	0.107545	0.192555	0.57649	1.11354	0.763485	1.6241	1
genus Lachnospiraceae NK4A136 group id.11319	ebi-a-GCST90017024	MR Egger	13	0.0229644	25.8402	0.0560916	-0.34282	0.467306	0.478532	0.709766	0.284012	1.77376	1
genus Lachnospiraceae NK4A136 group id.11319	ebi-a-GCST90017024	Weighted median	13	0.0229644	25.8402	0.0890972	-0.0425909	0.251279	0.865406	0.958303	0.585612	1.56818	1
genus Lachnospiraceae NK4A136 group id.11319	ebi-a-GCST90017024	Inverse variance weighted	13	0.0229644	25.8402	0.124201	0.10099	0.212112	0.63399	1.10627	0.729972	1.67654	1
genus Lachnospiraceae NK4A136 group id.11319	ebi-a-GCST90017024	Weighted mode	13	0.0229644	25.8402	0.0895633	-0.055304	0.246666	0.826369	0.946197	0.583466	1.53443	1
genus Lachnospiraceae UCG001 id.11321	ebi-a-GCST90017025	Maximum likelihood	9	0.0240512	39.1455	0.141591	0.115934	0.198898	0.559974	1.12292	0.760404	1.65827	0.322354
genus Lachnospiraceae UCG001 id.11321	ebi-a-GCST90017025	MR Egger	9	0.0240512	39.1455	0.0928497	1.36063	1.00018	0.215889	3.89865	0.548963	27.6876	0.322354
genus Lachnospiraceae UCG001 id.11321	ebi-a-GCST90017025	Weighted median	9	0.0240512	39.1455	0.115663	0.199057	0.254113	0.433429	1.22025	0.741555	2.00796	0.322354
genus Lachnospiraceae UCG001 id.11321	ebi-a-GCST90017025	Inverse variance weighted	9	0.0240512	39.1455	0.143465	0.113141	0.196401	0.564567	1.11979	0.762002	1.64557	0.324141
genus Lachnospiraceae UCG001 id.11321	ebi-a-GCST90017025	Weighted mode	9	0.0240512	39.1455	0.098918	0.209804	0.296562	0.499371	1.23344	0.689729	2.20574	0.322354
genus Lachnospiraceae UCG004 id.11324	ebi-a-GCST90017026	Maximum likelihood	9	0.0137046	22.0715	0.0643661	-0.259569	0.256139	0.310874	0.771384	0.466918	1.27439	0.374979
genus Lachnospiraceae UCG004 id.11324	ebi-a-GCST90017026	MR Egger	9	0.0137046	22.0715	0.0500001	-3.942	2.88851	0.214586	0.0194093	6.7494e-05	5.58156	0.374979
genus Lachnospiraceae UCG004 id.11324	ebi-a-GCST90017026	Weighted median	9	0.0137046	22.0715	0.0647688	-0.00417744	0.326167	0.989781	0.995831	0.525468	1.88723	0.644729
genus Lachnospiraceae UCG004 id.11324	ebi-a-GCST90017026	Inverse variance weighted	9	0.0137046	22.0715	0.0653259	-0.246283	0.251377	0.327215	0.781701	0.4776	1.27943	0.374979
genus Lachnospiraceae UCG004 id.11324	ebi-a-GCST90017026	Weighted mode	9	0.0137046	22.0715	0.0605591	0.178077	0.46228	0.710118	1.19492	0.482878	2.95691	0.565594
genus Lachnospiraceae UCG008 id.11328	ebi-a-GCST90017027	Maximum likelihood	9	0.0365149	60.2001	0.203224	-0.0560959	0.160612	0.726892	0.945448	0.690116	1.29525	0.95443
genus Lachnospiraceae UCG008 id.11328	ebi-a-GCST90017027	MR Egger	9	0.0365149	60.2001	0.0608617	0.937099	1.58922	0.57395	2.55257	0.113294	57.5108	0.95443
genus Lachnospiraceae UCG008 id.11328	ebi-a-GCST90017027	Weighted median	9	0.0365149	60.2001	0.125918	-0.101345	0.215978	0.638901	0.903621	0.591755	1.37985	0.95443
genus Lachnospiraceae UCG008 id.11328	ebi-a-GCST90017027	Inverse variance weighted	9	0.0365149	60.2001	0.159236	-0.0530818	0.189914	0.779857	0.948302	0.653566	1.37596	0.95443
genus Lachnospiraceae UCG008 id.11328	ebi-a-GCST90017027	Weighted mode	9	0.0365149	60.2001	0.0863386	-0.0855475	0.31458	0.792553	0.91801	0.495532	1.70068	0.955127
genus Lachnospiraceae UCG010 id.11330	ebi-a-GCST90017028	Maximum likelihood	8	0.0164362	29.8644	0.0779425	-0.141234	0.227242	0.534261	0.868286	0.5562	1.35549	0.417886
genus Lachnospiraceae UCG010 id.11330	ebi-a-GCST90017028	MR Egger	8	0.0164362	29.8644	0.0643947	0.522313	0.612434	0.426472	1.68592	0.507602	5.59953	0.417886
genus Lachnospiraceae UCG010 id.11330	ebi-a-GCST90017028	Weighted median	8	0.0164362	29.8644	0.0641807	-0.167788	0.309441	0.587659	0.845533	0.46103	1.55071	0.417886
genus Lachnospiraceae UCG010 id.11330	ebi-a-GCST90017028	Inverse variance weighted	8	0.0164362	29.8644	0.0790025	-0.138089	0.223815	0.537248	0.871021	0.561711	1.35065	0.417886
genus Lachnospiraceae UCG010 id.11330	ebi-a-GCST90017028	Weighted mode	8	0.0164362	29.8644	0.0599085	-0.180429	0.365075	0.636278	0.834912	0.408209	1.70765	0.437339
genus Lactobacillus id.1837	ebi-a-GCST90017030	Maximum likelihood	8	0.0344915	63.8427	0.174845	-0.0906485	0.166613	0.586395	0.913339	0.658883	1.26606	0.748204
genus Lactobacillus id.1837	ebi-a-GCST90017030	MR Egger	8	0.0344915	63.8427	0.059416	-0.175091	0.545285	0.759025	0.839381	0.288273	2.44408	0.787453
genus Lactobacillus id.1837	ebi-a-GCST90017030	Weighted median	8	0.0344915	63.8427	0.108657	-0.137533	0.229581	0.549131	0.871505	0.555708	1.36676	0.748204
genus Lactobacillus id.1837	ebi-a-GCST90017030	Inverse variance weighted	8	0.0344915	63.8427	0.166969	-0.0882314	0.172388	0.608778	0.915549	0.653043	1.28357	0.748204
genus Lactobacillus id.1837	ebi-a-GCST90017030	Weighted mode	8	0.0344915	63.8427	0.0847668	-0.246903	0.265902	0.384023	0.781216	0.463907	1.31556	0.748204
genus Lactococcus id.1851	ebi-a-GCST90017031	Maximum likelihood	8	0.0755981	146.152	0.750522	0.0497243	0.109972	0.651157	1.05098	0.847198	1.30378	1
genus Lactococcus id.1851	ebi-a-GCST90017031	MR Egger	8	0.0755981	146.152	0.0898097	-0.155043	0.403684	0.714169	0.856379	0.388189	1.88924	1
genus Lactococcus id.1851	ebi-a-GCST90017031	Weighted median	8	0.0755981	146.152	0.56909	0.076759	0.139417	0.581928	1.07978	0.821602	1.41909	1
genus Lactococcus id.1851	ebi-a-GCST90017031	Inverse variance weighted	8	0.0755981	146.152	0.756746	0.0481739	0.10899	0.658488	1.04935	0.847515	1.29926	1
genus Lactococcus id.1851	ebi-a-GCST90017031	Weighted mode	8	0.0755981	146.152	0.317918	0.0361067	0.192073	0.856222	1.03677	0.711517	1.5107	1
genus Marvinbryantia id.2005	ebi-a-GCST90017032	Maximum likelihood	7	0.0169901	35.3033	0.0806673	-0.102181	0.229478	0.65612	0.902866	0.575821	1.41566	0.834064
genus Marvinbryantia id.2005	ebi-a-GCST90017032	MR Egger	7	0.0169901	35.3033	0.0503953	-0.476001	1.37861	0.743937	0.621263	0.0416659	9.26338	0.834064
genus Marvinbryantia id.2005	ebi-a-GCST90017032	Weighted median	7	0.0169901	35.3033	0.072001	0.0964605	0.329703	0.769853	1.10127	0.57709	2.10156	0.83626
genus Marvinbryantia id.2005	ebi-a-GCST90017032	Inverse variance weighted	7	0.0169901	35.3033	0.067022	-0.0953352	0.308985	0.757669	0.909068	0.496116	1.66575	0.834064
genus Marvinbryantia id.2005	ebi-a-GCST90017032	Weighted mode	7	0.0169901	35.3033	0.0702236	0.306365	0.423996	0.497132	1.35848	0.591752	3.11864	0.834064
genus Methanobrevibacter id.123	ebi-a-GCST90017033	Maximum likelihood	6	0.0382666	94.8243	0.33354	0.211433	0.158385	0.181899	1.23545	0.905742	1.68517	0.169084
genus Methanobrevibacter id.123	ebi-a-GCST90017033	MR Egger	6	0.0382666	94.8243	0.0652123	0.0542727	0.569299	0.928636	1.05577	0.345918	3.22231	0.352022
genus Methanobrevibacter id.123	ebi-a-GCST90017033	Weighted median	6	0.0382666	94.8243	0.210932	0.174678	0.202188	0.387622	1.19086	0.801227	1.76998	0.197287
genus Methanobrevibacter id.123	ebi-a-GCST90017033	Inverse variance weighted	6	0.0382666	94.8243	0.338578	0.208232	0.156467	0.183244	1.2315	0.906246	1.67348	0.169084
genus Methanobrevibacter id.123	ebi-a-GCST90017033	Weighted mode	6	0.0382666	94.8243	0.201643	0.18072	0.209398	0.427562	1.19808	0.794771	1.80605	0.200082
genus Odoribacter id.952	ebi-a-GCST90017034	Maximum likelihood	4	0.00823043	29.6701	0.0541511	-0.0141979	0.470513	0.975927	0.985902	0.392035	2.47938	1
[truncated: 424 more rows]

## Sheet: Table S4
Table S4 The heterogeneity of gut microbiota instrumental variables.
[truncated: 208 more rows]

## Sheet: Table S5
Table S5 Directional horizontal pleiotropy assessed by intercept term in MR Egger regression
[truncated: 208 more rows]

[truncated: 7 more sheets: Table S6, Table S7, Table S8, Table S9, Table S10, Table S11, Table S12]
